# Supplementary material for: Somatic Copy Number Alterations in Human Cancers: An Analysis of Publicly Available Data From The Cancer Genome Atlas
Source: Front Oncol. 2021 Jul 28;11:700568. doi: 10.3389/fonc.2021.700568 (PMC8355892; doi:10.3389/fonc.2021.700568)
Supplement: Supplementary file 2 [file Table_1.xlsx]

## Sheet: Table S3
Supplementary Table 2. Co-amplification or co-deletion frequencies of COSMIC gene pairs located on different chromosomes, separately for each of the 32 tumor types analyzed.
	Tumor type	geneA	geneB	chrA	chrB	# Samples	AMP-AMP frequency	DEL-DEL frequency	AMP-DEL frequency
	ACC	NCOR2	PTK6	chr12	chr20	86	0.372093023255814	0.0116279069767442	0.0232558139534884
	ACC	NCOR2	SS18L1	chr12	chr20	86	0.348837209302326	0.0116279069767442	0.0348837209302326
	ACC	NCOR2	TERT	chr12	chr5	86	0.453488372093023	0	0.0232558139534884
	ACC	HMGA2	TERT	chr12	chr5	86	0.418604651162791	0	0.0348837209302326
	ACC	MDM2	TERT	chr12	chr5	86	0.418604651162791	0	0.0348837209302326
	ACC	PTPN11	TERT	chr12	chr5	86	0.418604651162791	0	0.0232558139534884
	ACC	TBX3	TERT	chr12	chr5	86	0.418604651162791	0	0.0232558139534884
	ACC	PTPRB	TERT	chr12	chr5	86	0.406976744186047	0	0.0348837209302326
	ACC	CLIP1	TERT	chr12	chr5	86	0.395348837209302	0	0.0116279069767442
	ACC	NCOR2	NPM1	chr12	chr5	86	0.395348837209302	0	0.0116279069767442
	ACC	NCOR2	NSD1	chr12	chr5	86	0.395348837209302	0	0.0116279069767442
	ACC	NCOR2	TLX3	chr12	chr5	86	0.395348837209302	0	0.0116279069767442
	ACC	BCL7A	TERT	chr12	chr5	86	0.383720930232558	0	0.0116279069767442
	ACC	BTG1	TERT	chr12	chr5	86	0.383720930232558	0	0.0116279069767442
	ACC	CHST11	TERT	chr12	chr5	86	0.383720930232558	0.0116279069767442	0.0116279069767442
	ACC	CLIP1	FLT4	chr12	chr5	86	0.383720930232558	0	0
	ACC	LRIG3	TERT	chr12	chr5	86	0.383720930232558	0	0.0348837209302326
	ACC	NAB2	TERT	chr12	chr5	86	0.383720930232558	0	0.0232558139534884
	ACC	NCOR2	PDGFRB	chr12	chr5	86	0.383720930232558	0	0.0116279069767442
	ACC	SETD1B	TERT	chr12	chr5	86	0.383720930232558	0	0.0116279069767442
	ACC	STAT6	TERT	chr12	chr5	86	0.383720930232558	0	0.0232558139534884
	ACC	CCND2	TERT	chr12	chr5	86	0.372093023255814	0	0.0232558139534884
	ACC	CDK4	TERT	chr12	chr5	86	0.372093023255814	0	0.0232558139534884
	ACC	CLIP1	FGFR4	chr12	chr5	86	0.372093023255814	0	0
	ACC	CLIP1	NPM1	chr12	chr5	86	0.372093023255814	0	0
	ACC	CLIP1	NSD1	chr12	chr5	86	0.372093023255814	0	0
	ACC	CLIP1	TLX3	chr12	chr5	86	0.372093023255814	0	0
	ACC	DDIT3	TERT	chr12	chr5	86	0.372093023255814	0	0.0232558139534884
	ACC	ERBB3	TERT	chr12	chr5	86	0.372093023255814	0	0.0116279069767442
	ACC	GLI1	TERT	chr12	chr5	86	0.372093023255814	0	0.0232558139534884
	ACC	HNF1A	TERT	chr12	chr5	86	0.372093023255814	0	0.0116279069767442
	ACC	NACA	TERT	chr12	chr5	86	0.372093023255814	0	0.0116279069767442
	ACC	ALDH2	TERT	chr12	chr5	86	0.36046511627907	0.0116279069767442	0.0116279069767442
	ACC	BCL7A	FLT4	chr12	chr5	86	0.36046511627907	0	0
	ACC	CHST11	FLT4	chr12	chr5	86	0.36046511627907	0	0.0116279069767442
	ACC	CLIP1	CSF1R	chr12	chr5	86	0.36046511627907	0	0
	ACC	CLIP1	PDGFRB	chr12	chr5	86	0.36046511627907	0	0
	ACC	ERC1	TERT	chr12	chr5	86	0.36046511627907	0	0.0232558139534884
	ACC	HOXC11	TERT	chr12	chr5	86	0.36046511627907	0	0.0116279069767442
	ACC	HOXC13	TERT	chr12	chr5	86	0.36046511627907	0	0.0116279069767442
	ACC	NCOR2	PWWP2A	chr12	chr5	86	0.36046511627907	0	0.0116279069767442
	ACC	PTPN11	TLX3	chr12	chr5	86	0.36046511627907	0	0.0116279069767442
	ACC	SH2B3	TERT	chr12	chr5	86	0.36046511627907	0	0.0116279069767442
	ACC	TBX3	TLX3	chr12	chr5	86	0.36046511627907	0	0.0116279069767442
	ACC	BCL7A	FGFR4	chr12	chr5	86	0.348837209302326	0	0
	ACC	BCL7A	NPM1	chr12	chr5	86	0.348837209302326	0	0
	ACC	BCL7A	NSD1	chr12	chr5	86	0.348837209302326	0	0
	ACC	BCL7A	TLX3	chr12	chr5	86	0.348837209302326	0	0
	ACC	BTG1	FLT4	chr12	chr5	86	0.348837209302326	0	0.0116279069767442
	ACC	CHST11	FGFR4	chr12	chr5	86	0.348837209302326	0	0.0116279069767442
	ACC	CHST11	NPM1	chr12	chr5	86	0.348837209302326	0	0.0116279069767442
	ACC	CHST11	NSD1	chr12	chr5	86	0.348837209302326	0	0.0116279069767442
	ACC	CHST11	TLX3	chr12	chr5	86	0.348837209302326	0	0.0116279069767442
	ACC	HMGA2	NSD1	chr12	chr5	86	0.348837209302326	0	0.0116279069767442
	ACC	PTPN6	TERT	chr12	chr5	86	0.348837209302326	0	0.0232558139534884
	ACC	PTK6	TBX3	chr20	chr12	86	0.36046511627907	0.0116279069767442	0
	ACC	GNAS	NCOR2	chr20	chr12	86	0.348837209302326	0.0116279069767442	0.0348837209302326
	ACC	FLT4	NCOR2	chr5	chr12	86	0.406976744186047	0	0.0116279069767442
	ACC	TERT	WIF1	chr5	chr12	86	0.406976744186047	0	0.0348837209302326
	ACC	FGFR4	NCOR2	chr5	chr12	86	0.395348837209302	0	0.0116279069767442
	ACC	TERT	ZCCHC8	chr5	chr12	86	0.395348837209302	0	0
	ACC	ARHGAP26	NCOR2	chr5	chr12	86	0.383720930232558	0	0.0348837209302326
	ACC	CD74	NCOR2	chr5	chr12	86	0.383720930232558	0	0.0116279069767442
	ACC	CSF1R	NCOR2	chr5	chr12	86	0.383720930232558	0	0.0116279069767442
	ACC	TERT	USP44	chr5	chr12	86	0.383720930232558	0	0.0116279069767442
	ACC	FLT4	PTPN11	chr5	chr12	86	0.372093023255814	0	0.0116279069767442
	ACC	FLT4	TBX3	chr5	chr12	86	0.372093023255814	0	0.0116279069767442
	ACC	FLT4	ZCCHC8	chr5	chr12	86	0.372093023255814	0	0
	ACC	ARHGAP26	CLIP1	chr5	chr12	86	0.36046511627907	0	0.0116279069767442
	ACC	CD74	CLIP1	chr5	chr12	86	0.36046511627907	0	0
	ACC	EBF1	NCOR2	chr5	chr12	86	0.36046511627907	0	0.0116279069767442
	ACC	FGFR4	PTPN11	chr5	chr12	86	0.36046511627907	0	0.0116279069767442
	ACC	FGFR4	TBX3	chr5	chr12	86	0.36046511627907	0	0.0116279069767442
	ACC	FGFR4	ZCCHC8	chr5	chr12	86	0.36046511627907	0	0
	ACC	FLT4	HMGA2	chr5	chr12	86	0.36046511627907	0	0.0116279069767442
	ACC	FLT4	SETD1B	chr5	chr12	86	0.36046511627907	0	0
	ACC	ITK	NCOR2	chr5	chr12	86	0.36046511627907	0	0.0116279069767442
	ACC	NPM1	PTPN11	chr5	chr12	86	0.36046511627907	0	0.0116279069767442
	ACC	NPM1	TBX3	chr5	chr12	86	0.36046511627907	0	0.0116279069767442
	ACC	NPM1	ZCCHC8	chr5	chr12	86	0.36046511627907	0	0
	ACC	NSD1	PTPN11	chr5	chr12	86	0.36046511627907	0	0.0116279069767442
	ACC	NSD1	TBX3	chr5	chr12	86	0.36046511627907	0	0.0116279069767442
	ACC	NSD1	ZCCHC8	chr5	chr12	86	0.36046511627907	0	0
	ACC	TLX3	ZCCHC8	chr5	chr12	86	0.36046511627907	0	0
	ACC	AFF4	NCOR2	chr5	chr12	86	0.348837209302326	0	0.0232558139534884
	ACC	ARHGAP26	PTPN11	chr5	chr12	86	0.348837209302326	0	0.0232558139534884
	ACC	ARHGAP26	TBX3	chr5	chr12	86	0.348837209302326	0	0.0232558139534884
	ACC	ARHGAP26	ZCCHC8	chr5	chr12	86	0.348837209302326	0	0.0116279069767442
	ACC	CD74	ZCCHC8	chr5	chr12	86	0.348837209302326	0	0
	ACC	CSF1R	ZCCHC8	chr5	chr12	86	0.348837209302326	0	0
	ACC	FGFR4	HMGA2	chr5	chr12	86	0.348837209302326	0	0.0116279069767442
	ACC	FGFR4	SETD1B	chr5	chr12	86	0.348837209302326	0	0
	ACC	FLT4	HNF1A	chr5	chr12	86	0.348837209302326	0	0
	ACC	FLT4	MDM2	chr5	chr12	86	0.348837209302326	0	0.0116279069767442
	ACC	FLT4	PTPRB	chr5	chr12	86	0.348837209302326	0	0.0116279069767442
	ACC	FLT4	USP44	chr5	chr12	86	0.348837209302326	0	0.0116279069767442
	ACC	FLT4	WIF1	chr5	chr12	86	0.348837209302326	0	0.0116279069767442
	ACC	NPM1	SETD1B	chr5	chr12	86	0.348837209302326	0	0
	ACC	NSD1	SETD1B	chr5	chr12	86	0.348837209302326	0	0
	ACC	PDGFRB	ZCCHC8	chr5	chr12	86	0.348837209302326	0	0
	BLCA	DDR2	PPARG	chr1	chr3	400	0.1325	0	0.005
	BLCA	FCGR2B	PPARG	chr1	chr3	400	0.1325	0	0.005
	BLCA	ARNT	PPARG	chr1	chr3	400	0.1275	0	0.0025
	BLCA	SDHC	TERT	chr1	chr5	400	0.1225	0	0.005
	BLCA	DDR2	PABPC1	chr1	chr8	400	0.1625	0	0
	BLCA	FCGR2B	PABPC1	chr1	chr8	400	0.16	0	0
	BLCA	SDHC	UBR5	chr1	chr8	400	0.155	0	0
	BLCA	DDR2	UBR5	chr1	chr8	400	0.15	0	0
	BLCA	FCGR2B	UBR5	chr1	chr8	400	0.145	0	0
	BLCA	ARNT	COX6C	chr1	chr8	400	0.135	0	0
	BLCA	ARNT	PABPC1	chr1	chr8	400	0.135	0	0
	BLCA	DDR2	EXT1	chr1	chr8	400	0.135	0	0.0025
	BLCA	DDR2	RAD21	chr1	chr8	400	0.135	0	0
	BLCA	DDR2	RSPO2	chr1	chr8	400	0.135	0	0
	BLCA	FCGR2B	RAD21	chr1	chr8	400	0.135	0	0
	BLCA	DDR2	EIF3E	chr1	chr8	400	0.1325	0	0
	BLCA	DDR2	MYC	chr1	chr8	400	0.1325	0	0.0025
	BLCA	PBX1	UBR5	chr1	chr8	400	0.1325	0	0
	BLCA	FCGR2B	RSPO2	chr1	chr8	400	0.13	0	0
	BLCA	ARNT	UBR5	chr1	chr8	400	0.1275	0	0
	BLCA	FCGR2B	MYC	chr1	chr8	400	0.1275	0	0.0025
	BLCA	DDR2	FAM135B	chr1	chr8	400	0.1225	0	0.0075
	BLCA	MLLT11	PABPC1	chr1	chr8	400	0.1225	0	0
	BLCA	PBX1	RSPO2	chr1	chr8	400	0.1225	0	0
	BLCA	SETDB1	UBR5	chr1	chr8	400	0.12	0	0
	BLCA	GATA3	PABPC1	chr10	chr8	400	0.1275	0	0
	BLCA	KLF6	PABPC1	chr10	chr8	400	0.1225	0	0
	BLCA	PPARG	SDHC	chr3	chr1	400	0.1575	0	0.005
	BLCA	RAF1	SDHC	chr3	chr1	400	0.14	0	0.005
	BLCA	PPARG	UBR5	chr3	chr8	400	0.15	0	0.0075
	BLCA	PPARG	RUNX1T1	chr3	chr8	400	0.1275	0	0.005
	BLCA	RAF1	UBR5	chr3	chr8	400	0.1275	0	0.0075
	BLCA	PPARG	RSPO2	chr3	chr8	400	0.125	0	0.005
	BLCA	CTNND2	SDHC	chr5	chr1	400	0.12	0	0.015
	BLCA	CTNND2	PABPC1	chr5	chr8	400	0.125	0	0.0175
	BLCA	TERT	UBR5	chr5	chr8	400	0.1225	0	0.0025
	BLCA	COX6C	SDHC	chr8	chr1	400	0.18	0	0
	BLCA	PABPC1	SDHC	chr8	chr1	400	0.1725	0	0
	BLCA	COX6C	DDR2	chr8	chr1	400	0.16	0	0
	BLCA	COX6C	FCGR2B	chr8	chr1	400	0.1575	0	0
	BLCA	PABPC1	PBX1	chr8	chr1	400	0.145	0	0
	BLCA	COX6C	PBX1	chr8	chr1	400	0.14	0	0
	BLCA	CSMD3	SDHC	chr8	chr1	400	0.14	0	0.01
	BLCA	EXT1	SDHC	chr8	chr1	400	0.14	0	0.0025
	BLCA	RAD21	SDHC	chr8	chr1	400	0.14	0	0
	BLCA	RSPO2	SDHC	chr8	chr1	400	0.14	0	0
	BLCA	EIF3E	SDHC	chr8	chr1	400	0.1375	0	0
	BLCA	CSMD3	DDR2	chr8	chr1	400	0.135	0	0.01
	BLCA	EXT1	FCGR2B	chr8	chr1	400	0.135	0	0.0025
	BLCA	MYC	SDHC	chr8	chr1	400	0.135	0	0.005
	BLCA	CSMD3	FCGR2B	chr8	chr1	400	0.1325	0	0.01
	BLCA	CDH17	SDHC	chr8	chr1	400	0.1275	0	0.0025
	BLCA	COX6C	SETDB1	chr8	chr1	400	0.1275	0	0
	BLCA	EIF3E	FCGR2B	chr8	chr1	400	0.1275	0	0
	BLCA	PABPC1	SETDB1	chr8	chr1	400	0.1275	0	0
	BLCA	ARHGEF10	SDHC	chr8	chr1	400	0.0075	0	0.125
	BLCA	CSMD3	PBX1	chr8	chr1	400	0.125	0	0.0075
	BLCA	COX6C	MLLT11	chr8	chr1	400	0.1225	0	0
	BLCA	FAM135B	SDHC	chr8	chr1	400	0.1225	0	0.01
	BLCA	CDH17	DDR2	chr8	chr1	400	0.12	0	0.0025
	BLCA	COX6C	S100A7	chr8	chr1	400	0.12	0	0
	BLCA	EIF3E	PBX1	chr8	chr1	400	0.12	0	0
	BLCA	NDRG1	SDHC	chr8	chr1	400	0.12	0	0.005
	BLCA	RUNX1T1	SDHC	chr8	chr1	400	0.12	0	0
	BLCA	COX6C	GATA3	chr8	chr10	400	0.1275	0	0
	BLCA	COX6C	KLF6	chr8	chr10	400	0.1275	0	0
	BLCA	COX6C	LARP4B	chr8	chr10	400	0.12	0	0.005
	BLCA	COX6C	PPARG	chr8	chr3	400	0.1775	0	0.0075
	BLCA	PABPC1	PPARG	chr8	chr3	400	0.1675	0	0.005
	BLCA	COX6C	RAF1	chr8	chr3	400	0.155	0	0.0075
	BLCA	PABPC1	RAF1	chr8	chr3	400	0.145	0	0.005
	BLCA	CDH17	PPARG	chr8	chr3	400	0.135	0	0.0075
	BLCA	EIF3E	PPARG	chr8	chr3	400	0.125	0	0.005
	BLCA	COX6C	SRGAP3	chr8	chr3	400	0.1225	0	0.0125
	BLCA	CSMD3	PPARG	chr8	chr3	400	0.1225	0	0.015
	BLCA	NBN	PPARG	chr8	chr3	400	0.1225	0	0.005
	BLCA	PABPC1	SRGAP3	chr8	chr3	400	0.1225	0	0.01
	BLCA	COX6C	FANCD2	chr8	chr3	400	0.12	0	0.0125
	BLCA	MYC	PPARG	chr8	chr3	400	0.12	0	0.0075
	BLCA	PABPC1	TERT	chr8	chr5	400	0.135	0	0.0025
	BLCA	COX6C	TERT	chr8	chr5	400	0.13	0	0.0025
	BLCA	COX6C	CTNND2	chr8	chr5	400	0.1225	0	0.0175
	BLCA	MYC	TERT	chr8	chr5	400	0.1225	0.0025	0.0075
	BLCA	CDH17	CDKN2A	chr8	chr9	400	0.025	0.0025	0.1175
	BLCA	CDKN2A	SDHC	chr9	chr1	400	0.0275	0	0.1425
	BLCA	CDKN2A	DDR2	chr9	chr1	400	0.025	0	0.1175
	BLCA	CDKN2A	FCGR2B	chr9	chr1	400	0.0225	0	0.1175
	BLCA	CDKN2A	COX6C	chr9	chr8	400	0.025	0	0.1475
	BLCA	CDKN2A	PABPC1	chr9	chr8	400	0.0275	0	0.145
	BLCA	CDKN2A	UBR5	chr9	chr8	400	0.025	0	0.1325
	BLCA	CDKN2A	RSPO2	chr9	chr8	400	0.02	0	0.1275
	BLCA	CDKN2A	CSMD3	chr9	chr8	400	0.0175	0.0025	0.125
	BLCA	CDKN2A	EIF3E	chr9	chr8	400	0.02	0	0.1225
	BLCA	CDKN2A	NBN	chr9	chr8	400	0.0125	0	0.1225
	BLCA	CDKN2A	EXT1	chr9	chr8	400	0.0225	0.0025	0.12
	BLCA	CDKN2A	MYC	chr9	chr8	400	0.0225	0.0025	0.12
	BLCA	CDKN2A	RAD21	chr9	chr8	400	0.025	0	0.12
	BLCA	CDKN2A	FAM135B	chr9	chr8	400	0.015	0.005	0.1175
	BLCA	CDKN2A	NDRG1	chr9	chr8	400	0.015	0	0.1175
	BLCA	CDKN2A	RUNX1T1	chr9	chr8	400	0.0175	0	0.1175
	BRCA	DDR2	PABPC1	chr1	chr8	1040	0.225961538461538	0	0.00288461538461538
	BRCA	DDR2	UBR5	chr1	chr8	1040	0.225	0	0.00192307692307692
	BRCA	SDHC	UBR5	chr1	chr8	1040	0.222115384615385	0	0.000961538461538462
	BRCA	DDR2	EXT1	chr1	chr8	1040	0.221153846153846	0	0.00865384615384616
	BRCA	DDR2	RAD21	chr1	chr8	1040	0.221153846153846	0	0.00673076923076923
	BRCA	MDM4	UBR5	chr1	chr8	1040	0.221153846153846	0	0.000961538461538462
	BRCA	DDR2	EIF3E	chr1	chr8	1040	0.220192307692308	0	0.00288461538461538
	BRCA	DDR2	RSPO2	chr1	chr8	1040	0.220192307692308	0	0.00288461538461538
	BRCA	DDR2	FAM135B	chr1	chr8	1040	0.219230769230769	0.000961538461538462	0.0153846153846154
	BRCA	MDM4	PABPC1	chr1	chr8	1040	0.218269230769231	0	0.00288461538461538
	BRCA	AKT3	CSMD3	chr1	chr8	1040	0.217307692307692	0	0.0144230769230769
	BRCA	ELK4	UBR5	chr1	chr8	1040	0.217307692307692	0	0.00288461538461538
	BRCA	MDM4	RAD21	chr1	chr8	1040	0.217307692307692	0	0.00576923076923077
	BRCA	SLC45A3	UBR5	chr1	chr8	1040	0.217307692307692	0	0.00288461538461538
	BRCA	DDR2	MYC	chr1	chr8	1040	0.216346153846154	0	0.00576923076923077
	BRCA	ELK4	FAM135B	chr1	chr8	1040	0.216346153846154	0	0.0144230769230769
	BRCA	FCGR2B	PABPC1	chr1	chr8	1040	0.216346153846154	0	0.00192307692307692
	BRCA	PBX1	UBR5	chr1	chr8	1040	0.216346153846154	0	0.00288461538461538
	BRCA	AKT3	MYC	chr1	chr8	1040	0.215384615384615	0	0.00865384615384616
	BRCA	ELK4	EXT1	chr1	chr8	1040	0.215384615384615	0	0.00769230769230769
	BRCA	ELK4	PABPC1	chr1	chr8	1040	0.215384615384615	0	0.00480769230769231
	BRCA	FCGR2B	UBR5	chr1	chr8	1040	0.215384615384615	0	0.000961538461538462
	BRCA	MDM4	RSPO2	chr1	chr8	1040	0.215384615384615	0	0.00192307692307692
	BRCA	RGS7	UBR5	chr1	chr8	1040	0.215384615384615	0	0.0115384615384615
	BRCA	ELK4	RAD21	chr1	chr8	1040	0.214423076923077	0	0.00769230769230769
	BRCA	MDM4	MYC	chr1	chr8	1040	0.214423076923077	0	0.00384615384615385
	BRCA	AKT3	EXT1	chr1	chr8	1040	0.213461538461538	0	0.0134615384615385
	BRCA	AKT3	UBR5	chr1	chr8	1040	0.213461538461538	0	0.00769230769230769
	BRCA	FCGR2B	RAD21	chr1	chr8	1040	0.213461538461538	0	0.00576923076923077
	BRCA	AKT3	EIF3E	chr1	chr8	1040	0.2125	0	0.00769230769230769
	BRCA	AKT3	RAD21	chr1	chr8	1040	0.2125	0	0.0115384615384615
	BRCA	DDR2	NDRG1	chr1	chr8	1040	0.2125	0.000961538461538462	0.00961538461538462
	BRCA	ELK4	MYC	chr1	chr8	1040	0.2125	0	0.00576923076923077
	BRCA	MDM4	NDRG1	chr1	chr8	1040	0.2125	0	0.00769230769230769
	BRCA	RGS7	RSPO2	chr1	chr8	1040	0.2125	0	0.0115384615384615
	BRCA	AKT3	CDH17	chr1	chr8	1040	0.211538461538462	0	0.00769230769230769
	BRCA	AKT3	COX6C	chr1	chr8	1040	0.211538461538462	0	0.00961538461538462
	BRCA	AKT3	FAM135B	chr1	chr8	1040	0.211538461538462	0	0.0192307692307692
	BRCA	ELK4	RSPO2	chr1	chr8	1040	0.211538461538462	0	0.00384615384615385
	BRCA	FH	MYC	chr1	chr8	1040	0.211538461538462	0	0.0115384615384615
	BRCA	H3F3A	MYC	chr1	chr8	1040	0.211538461538462	0	0.00865384615384616
	BRCA	H3F3A	RAD21	chr1	chr8	1040	0.211538461538462	0	0.0105769230769231
	BRCA	H3F3A	UBR5	chr1	chr8	1040	0.211538461538462	0	0.00865384615384616
	BRCA	PBX1	RAD21	chr1	chr8	1040	0.211538461538462	0	0.00769230769230769
	BRCA	CSMD3	DDR2	chr8	chr1	1040	0.225	0	0.00865384615384616
	BRCA	COX6C	DDR2	chr8	chr1	1040	0.224038461538462	0	0.00384615384615385
	BRCA	PABPC1	SDHC	chr8	chr1	1040	0.224038461538462	0	0.00192307692307692
	BRCA	EXT1	SDHC	chr8	chr1	1040	0.222115384615385	0	0.00769230769230769
	BRCA	RAD21	SDHC	chr8	chr1	1040	0.222115384615385	0	0.00576923076923077
	BRCA	COX6C	SDHC	chr8	chr1	1040	0.221153846153846	0	0.00288461538461538
	BRCA	CSMD3	MDM4	chr8	chr1	1040	0.221153846153846	0	0.00865384615384616
	BRCA	CSMD3	SDHC	chr8	chr1	1040	0.221153846153846	0	0.00769230769230769
	BRCA	MYC	SDHC	chr8	chr1	1040	0.220192307692308	0	0.00480769230769231
	BRCA	CDH17	DDR2	chr8	chr1	1040	0.219230769230769	0	0.00192307692307692
	BRCA	CDH17	MDM4	chr8	chr1	1040	0.219230769230769	0	0.00192307692307692
	BRCA	CSMD3	RGS7	chr8	chr1	1040	0.218269230769231	0	0.0173076923076923
	BRCA	CDH17	SDHC	chr8	chr1	1040	0.217307692307692	0	0.000961538461538462
	BRCA	COX6C	MDM4	chr8	chr1	1040	0.217307692307692	0	0.00384615384615385
	BRCA	CSMD3	PBX1	chr8	chr1	1040	0.217307692307692	0	0.00961538461538462
	BRCA	EXT1	MDM4	chr8	chr1	1040	0.217307692307692	0	0.00576923076923077
	BRCA	FAM135B	MDM4	chr8	chr1	1040	0.217307692307692	0	0.0125
	BRCA	FAM135B	SDHC	chr8	chr1	1040	0.217307692307692	0.000961538461538462	0.0134615384615385
	BRCA	CSMD3	ELK4	chr8	chr1	1040	0.216346153846154	0	0.0105769230769231
	BRCA	CSMD3	SLC45A3	chr8	chr1	1040	0.216346153846154	0	0.0105769230769231
	BRCA	EIF3E	MDM4	chr8	chr1	1040	0.216346153846154	0	0.00192307692307692
	BRCA	EIF3E	SDHC	chr8	chr1	1040	0.216346153846154	0	0.00192307692307692
	BRCA	FAM135B	SLC45A3	chr8	chr1	1040	0.216346153846154	0	0.0144230769230769
	BRCA	PABPC1	PBX1	chr8	chr1	1040	0.216346153846154	0	0.00384615384615385
	BRCA	RSPO2	SDHC	chr8	chr1	1040	0.216346153846154	0	0.00192307692307692
	BRCA	CDH17	ELK4	chr8	chr1	1040	0.215384615384615	0	0.00384615384615385
	BRCA	CDH17	SLC45A3	chr8	chr1	1040	0.215384615384615	0	0.00384615384615385
	BRCA	COX6C	PBX1	chr8	chr1	1040	0.215384615384615	0	0.00480769230769231
	BRCA	EXT1	RGS7	chr8	chr1	1040	0.215384615384615	0	0.0173076923076923
	BRCA	EXT1	SLC45A3	chr8	chr1	1040	0.215384615384615	0	0.00769230769230769
	BRCA	MYC	RGS7	chr8	chr1	1040	0.215384615384615	0	0.0144230769230769
	BRCA	PABPC1	SLC45A3	chr8	chr1	1040	0.215384615384615	0	0.00480769230769231
	BRCA	COX6C	FCGR2B	chr8	chr1	1040	0.214423076923077	0	0.00288461538461538
	BRCA	COX6C	RGS7	chr8	chr1	1040	0.214423076923077	0	0.0134615384615385
	BRCA	CSMD3	FCGR2B	chr8	chr1	1040	0.214423076923077	0	0.00769230769230769
	BRCA	CSMD3	FH	chr8	chr1	1040	0.214423076923077	0	0.0153846153846154
	BRCA	EIF3E	RGS7	chr8	chr1	1040	0.214423076923077	0	0.0115384615384615
	BRCA	RAD21	SLC45A3	chr8	chr1	1040	0.214423076923077	0	0.00769230769230769
	BRCA	CDH17	RGS7	chr8	chr1	1040	0.213461538461538	0	0.0115384615384615
	BRCA	COX6C	ELK4	chr8	chr1	1040	0.213461538461538	0	0.00576923076923077
	BRCA	COX6C	SLC45A3	chr8	chr1	1040	0.213461538461538	0	0.00576923076923077
	BRCA	EIF3E	ELK4	chr8	chr1	1040	0.213461538461538	0	0.00384615384615385
	BRCA	EIF3E	SLC45A3	chr8	chr1	1040	0.213461538461538	0	0.00384615384615385
	BRCA	EXT1	H3F3A	chr8	chr1	1040	0.213461538461538	0	0.0115384615384615
	BRCA	EXT1	PBX1	chr8	chr1	1040	0.213461538461538	0	0.00961538461538462
	BRCA	FAM135B	RGS7	chr8	chr1	1040	0.213461538461538	0	0.0211538461538462
	BRCA	PABPC1	RGS7	chr8	chr1	1040	0.213461538461538	0	0.0134615384615385
	BRCA	CDH17	PBX1	chr8	chr1	1040	0.2125	0	0.00288461538461538
	BRCA	EXT1	FCGR2B	chr8	chr1	1040	0.2125	0	0.00769230769230769
	BRCA	MYC	SLC45A3	chr8	chr1	1040	0.2125	0	0.00576923076923077
	BRCA	NDRG1	SDHC	chr8	chr1	1040	0.2125	0.000961538461538462	0.00961538461538462
	BRCA	RAD21	RGS7	chr8	chr1	1040	0.2125	0	0.0153846153846154
	BRCA	CSMD3	H3F3A	chr8	chr1	1040	0.211538461538462	0	0.0134615384615385
	BRCA	EXT1	FH	chr8	chr1	1040	0.211538461538462	0	0.0144230769230769
	BRCA	FAM135B	H3F3A	chr8	chr1	1040	0.211538461538462	0	0.0153846153846154
	BRCA	FAM135B	PBX1	chr8	chr1	1040	0.211538461538462	0.000961538461538462	0.0163461538461538
	CESC	PBX1	TFRC	chr1	chr3	283	0.254416961130742	0	0
	CESC	PBX1	TP63	chr1	chr3	283	0.254416961130742	0	0
	CESC	PBX1	PIK3CA	chr1	chr3	283	0.250883392226148	0	0
	CESC	PBX1	SOX2	chr1	chr3	283	0.250883392226148	0	0
	CESC	PBX1	TBL1XR1	chr1	chr3	283	0.250883392226148	0	0
	CESC	S100A7	TFRC	chr1	chr3	283	0.250883392226148	0	0
	CESC	S100A7	TP63	chr1	chr3	283	0.250883392226148	0	0
	CESC	DDR2	MECOM	chr1	chr3	283	0.247349823321555	0	0
	CESC	DDR2	MUC4	chr1	chr3	283	0.247349823321555	0	0
	CESC	DDR2	TFRC	chr1	chr3	283	0.247349823321555	0	0
	CESC	DDR2	TP63	chr1	chr3	283	0.247349823321555	0	0
	CESC	S100A7	SOX2	chr1	chr3	283	0.247349823321555	0	0
	CESC	S100A7	TBL1XR1	chr1	chr3	283	0.247349823321555	0	0
	CESC	DDR2	LPP	chr1	chr3	283	0.243816254416961	0	0
	CESC	DDR2	MB21D2	chr1	chr3	283	0.243816254416961	0	0
	CESC	DDR2	PIK3CA	chr1	chr3	283	0.243816254416961	0	0
	CESC	DDR2	SOX2	chr1	chr3	283	0.243816254416961	0	0
	CESC	DDR2	TBL1XR1	chr1	chr3	283	0.243816254416961	0	0
	CESC	SDHC	TFRC	chr1	chr3	283	0.243816254416961	0	0
	CESC	SDHC	TP63	chr1	chr3	283	0.243816254416961	0	0
	CESC	DDR2	EIF4A2	chr1	chr3	283	0.240282685512367	0	0
	CESC	DDR2	ETV5	chr1	chr3	283	0.240282685512367	0	0
	CESC	DDR2	IGF2BP2	chr1	chr3	283	0.240282685512367	0	0
	CESC	DDR2	MAP3K13	chr1	chr3	283	0.240282685512367	0	0
	CESC	PBX1	WWTR1	chr1	chr3	283	0.240282685512367	0	0
	CESC	ARHGEF12	TP63	chr11	chr3	283	0.00353356890459364	0	0.254416961130742
	CESC	PAFAH1B2	TP63	chr11	chr3	283	0.00353356890459364	0	0.250883392226148
	CESC	ARHGEF12	MECOM	chr11	chr3	283	0.00353356890459364	0	0.247349823321555
	CESC	BCL9L	TP63	chr11	chr3	283	0.00353356890459364	0	0.247349823321555
	CESC	CBL	TP63	chr11	chr3	283	0.00353356890459364	0	0.247349823321555
	CESC	DDX6	TP63	chr11	chr3	283	0.00353356890459364	0	0.247349823321555
	CESC	FLI1	TP63	chr11	chr3	283	0.00706713780918728	0	0.247349823321555
	CESC	FOXR1	TP63	chr11	chr3	283	0.00353356890459364	0	0.247349823321555
	CESC	KCNJ5	TP63	chr11	chr3	283	0.00706713780918728	0	0.247349823321555
	CESC	KMT2A	TP63	chr11	chr3	283	0.00353356890459364	0	0.247349823321555
	CESC	ARHGEF12	BCL6	chr11	chr3	283	0.00353356890459364	0	0.243816254416961
	CESC	ARHGEF12	EIF4A2	chr11	chr3	283	0.00353356890459364	0	0.243816254416961
	CESC	ARHGEF12	ETV5	chr11	chr3	283	0.00353356890459364	0	0.243816254416961
	CESC	ARHGEF12	IGF2BP2	chr11	chr3	283	0.00353356890459364	0	0.243816254416961
	CESC	ARHGEF12	LPP	chr11	chr3	283	0.00353356890459364	0	0.243816254416961
	CESC	ARHGEF12	MAP3K13	chr11	chr3	283	0.00353356890459364	0	0.243816254416961
	CESC	ARHGEF12	MUC4	chr11	chr3	283	0.00353356890459364	0	0.243816254416961
	CESC	ARHGEF12	TBL1XR1	chr11	chr3	283	0.00353356890459364	0.00353356890459364	0.243816254416961
	CESC	ARHGEF12	TFRC	chr11	chr3	283	0.00353356890459364	0	0.243816254416961
	CESC	ARHGEF12	MB21D2	chr11	chr3	283	0.00353356890459364	0	0.240282685512367
	CESC	ARHGEF12	PIK3CA	chr11	chr3	283	0.00353356890459364	0	0.240282685512367
	CESC	ARHGEF12	SOX2	chr11	chr3	283	0.00353356890459364	0	0.240282685512367
	CESC	BCL9L	MECOM	chr11	chr3	283	0.00353356890459364	0	0.240282685512367
	CESC	CBL	MECOM	chr11	chr3	283	0.00353356890459364	0	0.240282685512367
	CESC	DDX6	MECOM	chr11	chr3	283	0.00353356890459364	0	0.240282685512367
	CESC	FOXR1	MECOM	chr11	chr3	283	0.00353356890459364	0	0.240282685512367
	CESC	KMT2A	MECOM	chr11	chr3	283	0.00353356890459364	0	0.240282685512367
	CESC	PAFAH1B2	TBL1XR1	chr11	chr3	283	0.00353356890459364	0.00353356890459364	0.240282685512367
	CESC	PAFAH1B2	TFRC	chr11	chr3	283	0.00353356890459364	0	0.240282685512367
	CESC	MECOM	PBX1	chr3	chr1	283	0.254416961130742	0	0
	CESC	MUC4	PBX1	chr3	chr1	283	0.254416961130742	0	0
	CESC	BCL6	PBX1	chr3	chr1	283	0.250883392226148	0	0
	CESC	LPP	PBX1	chr3	chr1	283	0.250883392226148	0	0
	CESC	MB21D2	PBX1	chr3	chr1	283	0.250883392226148	0	0
	CESC	MECOM	S100A7	chr3	chr1	283	0.250883392226148	0	0
	CESC	MUC4	S100A7	chr3	chr1	283	0.250883392226148	0	0
	CESC	BCL6	S100A7	chr3	chr1	283	0.247349823321555	0	0
	CESC	EIF4A2	PBX1	chr3	chr1	283	0.247349823321555	0	0
	CESC	ETV5	PBX1	chr3	chr1	283	0.247349823321555	0	0
	CESC	IGF2BP2	PBX1	chr3	chr1	283	0.247349823321555	0	0
	CESC	LPP	S100A7	chr3	chr1	283	0.247349823321555	0	0
	CESC	MAP3K13	PBX1	chr3	chr1	283	0.247349823321555	0	0
	CESC	MB21D2	S100A7	chr3	chr1	283	0.247349823321555	0	0
	CESC	PIK3CA	S100A7	chr3	chr1	283	0.247349823321555	0	0
	CESC	BCL6	DDR2	chr3	chr1	283	0.243816254416961	0	0
	CESC	EIF4A2	S100A7	chr3	chr1	283	0.243816254416961	0	0
	CESC	ETV5	S100A7	chr3	chr1	283	0.243816254416961	0	0
	CESC	IGF2BP2	S100A7	chr3	chr1	283	0.243816254416961	0	0
	CESC	MAP3K13	S100A7	chr3	chr1	283	0.243816254416961	0	0
	CESC	MECOM	SDHC	chr3	chr1	283	0.243816254416961	0	0
	CESC	MUC4	SDHC	chr3	chr1	283	0.243816254416961	0	0
	CESC	ATR	PBX1	chr3	chr1	283	0.240282685512367	0	0
	CESC	BCL6	SDHC	chr3	chr1	283	0.240282685512367	0	0
	CESC	GMPS	PBX1	chr3	chr1	283	0.240282685512367	0	0
	CESC	LPP	SDHC	chr3	chr1	283	0.240282685512367	0	0
	CESC	MB21D2	SDHC	chr3	chr1	283	0.240282685512367	0	0
	CESC	TP63	ZBTB16	chr3	chr11	283	0.00353356890459364	0	0.254416961130742
	CESC	LPP	ZBTB16	chr3	chr11	283	0.00353356890459364	0	0.243816254416961
	CESC	MECOM	PAFAH1B2	chr3	chr11	283	0.00353356890459364	0	0.243816254416961
	CESC	MECOM	ZBTB16	chr3	chr11	283	0.00353356890459364	0	0.243816254416961
	CESC	MUC4	ZBTB16	chr3	chr11	283	0.00353356890459364	0	0.243816254416961
	CESC	TFRC	ZBTB16	chr3	chr11	283	0.00353356890459364	0	0.243816254416961
	CESC	BCL6	PAFAH1B2	chr3	chr11	283	0.00353356890459364	0	0.240282685512367
	CESC	BCL6	ZBTB16	chr3	chr11	283	0.00353356890459364	0	0.240282685512367
	CESC	EIF4A2	PAFAH1B2	chr3	chr11	283	0.00353356890459364	0	0.240282685512367
	CESC	EIF4A2	ZBTB16	chr3	chr11	283	0.00353356890459364	0	0.240282685512367
	CESC	ETV5	PAFAH1B2	chr3	chr11	283	0.00353356890459364	0	0.240282685512367
	CESC	ETV5	ZBTB16	chr3	chr11	283	0.00353356890459364	0	0.240282685512367
	CESC	IGF2BP2	PAFAH1B2	chr3	chr11	283	0.00353356890459364	0	0.240282685512367
	CESC	IGF2BP2	ZBTB16	chr3	chr11	283	0.00353356890459364	0	0.240282685512367
	CESC	LPP	PAFAH1B2	chr3	chr11	283	0.00353356890459364	0	0.240282685512367
	CESC	MAP3K13	PAFAH1B2	chr3	chr11	283	0.00353356890459364	0	0.240282685512367
	CESC	MAP3K13	ZBTB16	chr3	chr11	283	0.00353356890459364	0	0.240282685512367
	CESC	MB21D2	ZBTB16	chr3	chr11	283	0.00353356890459364	0	0.240282685512367
	CESC	MUC4	PAFAH1B2	chr3	chr11	283	0.00353356890459364	0	0.240282685512367
	CHOL	ARHGEF10L	ARID1B	chr1	chr6	33	0	0.424242424242424	0
	CHOL	ARHGEF10L	ESR1	chr1	chr6	33	0	0.424242424242424	0
	CHOL	ARHGEF10L	EZR	chr1	chr6	33	0	0.424242424242424	0
	CHOL	ARHGEF10L	QKI	chr1	chr6	33	0	0.424242424242424	0
	CHOL	ARID1A	ARID1B	chr1	chr6	33	0	0.424242424242424	0
	CHOL	ARID1A	ESR1	chr1	chr6	33	0	0.424242424242424	0
	CHOL	ARID1A	EZR	chr1	chr6	33	0	0.424242424242424	0
	CHOL	ARID1A	QKI	chr1	chr6	33	0	0.424242424242424	0
	CHOL	CASP9	ESR1	chr1	chr6	33	0	0.424242424242424	0
	CHOL	CASP9	EZR	chr1	chr6	33	0	0.424242424242424	0
	CHOL	CASP9	QKI	chr1	chr6	33	0	0.424242424242424	0
	CHOL	ID3	QKI	chr1	chr6	33	0	0.424242424242424	0
	CHOL	MDS2	QKI	chr1	chr6	33	0	0.424242424242424	0
	CHOL	PAX7	QKI	chr1	chr6	33	0	0.424242424242424	0
	CHOL	PRDM2	QKI	chr1	chr6	33	0	0.424242424242424	0
	CHOL	ARHGEF10L	FGFR1OP	chr1	chr6	33	0	0.393939393939394	0
	CHOL	ARHGEF10L	FOXO3	chr1	chr6	33	0	0.393939393939394	0
	CHOL	ARHGEF10L	GOPC	chr1	chr6	33	0	0.393939393939394	0
	CHOL	ARHGEF10L	LATS1	chr1	chr6	33	0	0.393939393939394	0
	CHOL	ARHGEF10L	PRDM1	chr1	chr6	33	0	0.393939393939394	0
	CHOL	ARHGEF10L	PTPRK	chr1	chr6	33	0	0.393939393939394	0
	CHOL	ARHGEF10L	ROS1	chr1	chr6	33	0	0.393939393939394	0
	CHOL	ARHGEF10L	RSPO3	chr1	chr6	33	0	0.393939393939394	0
	CHOL	ARID1A	FGFR1OP	chr1	chr6	33	0	0.393939393939394	0
	CHOL	ARID1A	FOXO3	chr1	chr6	33	0	0.393939393939394	0
	CHOL	ARID1A	GOPC	chr1	chr6	33	0	0.393939393939394	0
	CHOL	ARID1A	LATS1	chr1	chr6	33	0	0.393939393939394	0
	CHOL	ARID1A	PRDM1	chr1	chr6	33	0	0.393939393939394	0
	CHOL	ARID1A	PTPRK	chr1	chr6	33	0	0.393939393939394	0
	CHOL	ARID1A	ROS1	chr1	chr6	33	0	0.393939393939394	0
	CHOL	ARID1A	RSPO3	chr1	chr6	33	0	0.393939393939394	0
	CHOL	CAMTA1	ESR1	chr1	chr6	33	0	0.393939393939394	0.0303030303030303
	CHOL	CAMTA1	EZR	chr1	chr6	33	0	0.393939393939394	0.0303030303030303
	CHOL	CAMTA1	QKI	chr1	chr6	33	0	0.393939393939394	0.0303030303030303
	CHOL	CASP9	FGFR1OP	chr1	chr6	33	0	0.393939393939394	0
	CHOL	CASP9	FOXO3	chr1	chr6	33	0	0.393939393939394	0
	CHOL	CASP9	GOPC	chr1	chr6	33	0	0.393939393939394	0
	CHOL	CASP9	LATS1	chr1	chr6	33	0	0.393939393939394	0
	CHOL	CASP9	PRDM1	chr1	chr6	33	0	0.393939393939394	0
	CHOL	CASP9	PTPRK	chr1	chr6	33	0	0.393939393939394	0
	CHOL	CASP9	ROS1	chr1	chr6	33	0	0.393939393939394	0
	CHOL	CASP9	RSPO3	chr1	chr6	33	0	0.393939393939394	0
	CHOL	ARID1B	CASP9	chr6	chr1	33	0	0.424242424242424	0
	CHOL	ARID1B	ID3	chr6	chr1	33	0	0.424242424242424	0
	CHOL	ARID1B	MDS2	chr6	chr1	33	0	0.424242424242424	0
	CHOL	ARID1B	PAX7	chr6	chr1	33	0	0.424242424242424	0
	CHOL	ARID1B	PRDM2	chr6	chr1	33	0	0.424242424242424	0
	CHOL	ARID1B	SDHB	chr6	chr1	33	0	0.424242424242424	0
	CHOL	ARID1B	SPEN	chr6	chr1	33	0	0.424242424242424	0
	CHOL	ESR1	ID3	chr6	chr1	33	0	0.424242424242424	0
	CHOL	ESR1	MDS2	chr6	chr1	33	0	0.424242424242424	0
	CHOL	ESR1	PAX7	chr6	chr1	33	0	0.424242424242424	0
	CHOL	ESR1	PRDM2	chr6	chr1	33	0	0.424242424242424	0
	CHOL	ESR1	SDHB	chr6	chr1	33	0	0.424242424242424	0
	CHOL	ESR1	SPEN	chr6	chr1	33	0	0.424242424242424	0
	CHOL	EZR	ID3	chr6	chr1	33	0	0.424242424242424	0
	CHOL	EZR	MDS2	chr6	chr1	33	0	0.424242424242424	0
	CHOL	EZR	PAX7	chr6	chr1	33	0	0.424242424242424	0
	CHOL	EZR	PRDM2	chr6	chr1	33	0	0.424242424242424	0
	CHOL	EZR	SDHB	chr6	chr1	33	0	0.424242424242424	0
	CHOL	EZR	SPEN	chr6	chr1	33	0	0.424242424242424	0
	CHOL	QKI	SDHB	chr6	chr1	33	0	0.424242424242424	0
	CHOL	QKI	SPEN	chr6	chr1	33	0	0.424242424242424	0
	CHOL	AFDN	ARHGEF10L	chr6	chr1	33	0	0.393939393939394	0.0303030303030303
	CHOL	AFDN	ARID1A	chr6	chr1	33	0	0.393939393939394	0.0303030303030303
	CHOL	AFDN	CASP9	chr6	chr1	33	0	0.393939393939394	0.0303030303030303
	CHOL	AFDN	ID3	chr6	chr1	33	0	0.393939393939394	0.0303030303030303
	CHOL	AFDN	MDS2	chr6	chr1	33	0	0.393939393939394	0.0303030303030303
	CHOL	AFDN	PAX7	chr6	chr1	33	0	0.393939393939394	0.0303030303030303
	CHOL	AFDN	PRDM2	chr6	chr1	33	0	0.393939393939394	0.0303030303030303
	CHOL	AFDN	SDHB	chr6	chr1	33	0	0.393939393939394	0.0303030303030303
	CHOL	AFDN	SPEN	chr6	chr1	33	0	0.393939393939394	0.0303030303030303
	CHOL	ARID1B	CAMTA1	chr6	chr1	33	0	0.393939393939394	0.0303030303030303
	CHOL	ARID1B	MTOR	chr6	chr1	33	0	0.393939393939394	0.0303030303030303
	CHOL	ARID1B	PRDM16	chr6	chr1	33	0	0.393939393939394	0
	CHOL	ARID1B	RPL22	chr6	chr1	33	0	0.393939393939394	0.0303030303030303
	CHOL	ESR1	MTOR	chr6	chr1	33	0	0.393939393939394	0.0303030303030303
	CHOL	ESR1	PRDM16	chr6	chr1	33	0	0.393939393939394	0
	CHOL	ESR1	RPL22	chr6	chr1	33	0	0.393939393939394	0.0303030303030303
	CHOL	EZR	MTOR	chr6	chr1	33	0	0.393939393939394	0.0303030303030303
	CHOL	EZR	PRDM16	chr6	chr1	33	0	0.393939393939394	0
	CHOL	EZR	RPL22	chr6	chr1	33	0	0.393939393939394	0.0303030303030303
	CHOL	FGFR1OP	ID3	chr6	chr1	33	0	0.393939393939394	0
	CHOL	FGFR1OP	MDS2	chr6	chr1	33	0	0.393939393939394	0
	CHOL	FGFR1OP	PAX7	chr6	chr1	33	0	0.393939393939394	0
	CHOL	FGFR1OP	PRDM2	chr6	chr1	33	0	0.393939393939394	0
	CHOL	FGFR1OP	SDHB	chr6	chr1	33	0	0.393939393939394	0
	CHOL	FGFR1OP	SPEN	chr6	chr1	33	0	0.393939393939394	0
	CHOL	FOXO3	ID3	chr6	chr1	33	0	0.393939393939394	0
	CHOL	FOXO3	MDS2	chr6	chr1	33	0	0.393939393939394	0
	CHOL	FOXO3	PAX7	chr6	chr1	33	0	0.393939393939394	0
	CHOL	FOXO3	PRDM2	chr6	chr1	33	0	0.393939393939394	0
	CHOL	FOXO3	SDHB	chr6	chr1	33	0	0.393939393939394	0
	CHOL	FOXO3	SPEN	chr6	chr1	33	0	0.393939393939394	0
	CHOL	GOPC	ID3	chr6	chr1	33	0	0.393939393939394	0
	CHOL	GOPC	MDS2	chr6	chr1	33	0	0.393939393939394	0
	CHOL	GOPC	PAX7	chr6	chr1	33	0	0.393939393939394	0
	CHOL	GOPC	PRDM2	chr6	chr1	33	0	0.393939393939394	0
	CHOL	GOPC	SDHB	chr6	chr1	33	0	0.393939393939394	0
	CHOL	GOPC	SPEN	chr6	chr1	33	0	0.393939393939394	0
	COAD	CDX2	PTK6	chr13	chr20	450	0.366666666666667	0	0
	COAD	FLT3	PTK6	chr13	chr20	450	0.366666666666667	0	0
	COAD	CDX2	GNAS	chr13	chr20	450	0.36	0	0
	COAD	CDX2	SALL4	chr13	chr20	450	0.36	0	0
	COAD	CDX2	SS18L1	chr13	chr20	450	0.36	0	0
	COAD	FLT3	GNAS	chr13	chr20	450	0.36	0	0
	COAD	FLT3	SALL4	chr13	chr20	450	0.36	0	0
	COAD	FLT3	SS18L1	chr13	chr20	450	0.36	0	0
	COAD	CDX2	NFATC2	chr13	chr20	450	0.357777777777778	0	0.00222222222222222
	COAD	FLT3	NFATC2	chr13	chr20	450	0.357777777777778	0	0.00222222222222222
	COAD	CDX2	SDC4	chr13	chr20	450	0.353333333333333	0	0.00222222222222222
	COAD	FLT3	SDC4	chr13	chr20	450	0.353333333333333	0	0.00222222222222222
	COAD	LATS2	PTK6	chr13	chr20	450	0.353333333333333	0	0
	COAD	CDX2	PTPRT	chr13	chr20	450	0.351111111111111	0	0.00222222222222222
	COAD	FLT3	PTPRT	chr13	chr20	450	0.351111111111111	0	0.00222222222222222
	COAD	BRCA2	PTK6	chr13	chr20	450	0.348888888888889	0	0
	COAD	CDX2	TOP1	chr13	chr20	450	0.346666666666667	0	0.00222222222222222
	COAD	FLT3	TOP1	chr13	chr20	450	0.346666666666667	0	0.00222222222222222
	COAD	FOXO1	PTK6	chr13	chr20	450	0.346666666666667	0	0.00888888888888889
	COAD	LATS2	SALL4	chr13	chr20	450	0.346666666666667	0	0
	COAD	LATS2	SS18L1	chr13	chr20	450	0.346666666666667	0	0
	COAD	CDX2	PLCG1	chr13	chr20	450	0.344444444444444	0	0.00222222222222222
	COAD	FLT3	PLCG1	chr13	chr20	450	0.344444444444444	0	0.00222222222222222
	COAD	LATS2	NFATC2	chr13	chr20	450	0.344444444444444	0	0.00222222222222222
	COAD	LCP1	PTK6	chr13	chr20	450	0.344444444444444	0	0.0111111111111111
	COAD	BRCA2	GNAS	chr13	chr20	450	0.342222222222222	0	0
	COAD	BRCA2	SALL4	chr13	chr20	450	0.342222222222222	0	0
	COAD	BRCA2	SS18L1	chr13	chr20	450	0.342222222222222	0	0
	COAD	CDX2	MAFB	chr13	chr20	450	0.342222222222222	0	0.00222222222222222
	COAD	FLT3	MAFB	chr13	chr20	450	0.342222222222222	0	0.00222222222222222
	COAD	FOXO1	GNAS	chr13	chr20	450	0.342222222222222	0	0.00888888888888889
	COAD	FOXO1	SALL4	chr13	chr20	450	0.342222222222222	0	0.00888888888888889
	COAD	LHFPL6	PTK6	chr13	chr20	450	0.342222222222222	0	0.00888888888888889
	COAD	BRCA2	NFATC2	chr13	chr20	450	0.34	0	0.00222222222222222
	COAD	FOXO1	NFATC2	chr13	chr20	450	0.34	0	0.0111111111111111
	COAD	FOXO1	SS18L1	chr13	chr20	450	0.34	0	0.00888888888888889
	COAD	LATS2	SDC4	chr13	chr20	450	0.34	0	0.00222222222222222
	COAD	LCP1	SALL4	chr13	chr20	450	0.34	0	0.0111111111111111
	COAD	BRCA2	SDC4	chr13	chr20	450	0.337777777777778	0	0.00222222222222222
	COAD	CYSLTR2	PTK6	chr13	chr20	450	0.337777777777778	0	0.0111111111111111
	COAD	FOXO1	SDC4	chr13	chr20	450	0.337777777777778	0	0.0111111111111111
	COAD	LATS2	PTPRT	chr13	chr20	450	0.337777777777778	0	0.00222222222222222
	COAD	LCP1	NFATC2	chr13	chr20	450	0.337777777777778	0	0.0133333333333333
	COAD	LCP1	SS18L1	chr13	chr20	450	0.337777777777778	0	0.0111111111111111
	COAD	LHFPL6	SALL4	chr13	chr20	450	0.337777777777778	0	0.00888888888888889
	COAD	ERCC5	PTK6	chr13	chr20	450	0.335555555555556	0	0.00666666666666667
	COAD	LATS2	TOP1	chr13	chr20	450	0.335555555555556	0	0.00222222222222222
	COAD	LCP1	SDC4	chr13	chr20	450	0.335555555555556	0	0.0133333333333333
	COAD	LHFPL6	NFATC2	chr13	chr20	450	0.335555555555556	0	0.0111111111111111
	COAD	LHFPL6	SS18L1	chr13	chr20	450	0.335555555555556	0	0.00888888888888889
	COAD	NBEA	PTK6	chr13	chr20	450	0.335555555555556	0	0.0111111111111111
	COAD	CYSLTR2	GNAS	chr13	chr20	450	0.333333333333333	0	0.0111111111111111
	COAD	CYSLTR2	SALL4	chr13	chr20	450	0.333333333333333	0	0.0111111111111111
	COAD	LATS2	PLCG1	chr13	chr20	450	0.333333333333333	0	0.00222222222222222
	COAD	LHFPL6	SDC4	chr13	chr20	450	0.333333333333333	0	0.0111111111111111
	COAD	RB1	SALL4	chr13	chr20	450	0.333333333333333	0	0.0111111111111111
	COAD	BRCA2	PTPRT	chr13	chr20	450	0.331111111111111	0	0.00222222222222222
	COAD	CYSLTR2	NFATC2	chr13	chr20	450	0.331111111111111	0	0.0133333333333333
	COAD	CYSLTR2	SS18L1	chr13	chr20	450	0.331111111111111	0	0.0111111111111111
	COAD	ERCC5	GNAS	chr13	chr20	450	0.331111111111111	0	0.00666666666666667
	COAD	ERCC5	SS18L1	chr13	chr20	450	0.331111111111111	0	0.00666666666666667
	COAD	LATS2	MAFB	chr13	chr20	450	0.331111111111111	0	0.00222222222222222
	COAD	NBEA	SALL4	chr13	chr20	450	0.331111111111111	0	0.00888888888888889
	COAD	RB1	SS18L1	chr13	chr20	450	0.331111111111111	0	0.0111111111111111
	COAD	SOX21	SS18L1	chr13	chr20	450	0.331111111111111	0	0.00444444444444444
	COAD	CYSLTR2	SDC4	chr13	chr20	450	0.328888888888889	0	0.0133333333333333
	COAD	FOXO1	PTPRT	chr13	chr20	450	0.328888888888889	0	0.0133333333333333
	COAD	LCP1	PTPRT	chr13	chr20	450	0.328888888888889	0.00222222222222222	0.0111111111111111
	COAD	NBEA	NFATC2	chr13	chr20	450	0.328888888888889	0	0.0111111111111111
	COAD	NBEA	SS18L1	chr13	chr20	450	0.328888888888889	0	0.0111111111111111
	COAD	RB1	SDC4	chr13	chr20	450	0.328888888888889	0	0.0133333333333333
	COAD	BRCA2	TOP1	chr13	chr20	450	0.326666666666667	0	0.00444444444444444
	COAD	ERCC5	SALL4	chr13	chr20	450	0.326666666666667	0	0.00666666666666667
	COAD	GPC5	PTK6	chr13	chr20	450	0.326666666666667	0	0.00888888888888889
	COAD	NBEA	SDC4	chr13	chr20	450	0.326666666666667	0	0.0111111111111111
	COAD	BRCA2	PLCG1	chr13	chr20	450	0.324444444444444	0	0.00222222222222222
	COAD	ERCC5	NFATC2	chr13	chr20	450	0.324444444444444	0	0.00888888888888889
	COAD	FOXO1	TOP1	chr13	chr20	450	0.324444444444444	0	0.0155555555555556
	COAD	GPC5	SS18L1	chr13	chr20	450	0.324444444444444	0	0.00888888888888889
	COAD	PTK6	ZMYM2	chr20	chr13	450	0.355555555555556	0	0
	COAD	GNAS	ZMYM2	chr20	chr13	450	0.348888888888889	0	0
	COAD	SALL4	ZMYM2	chr20	chr13	450	0.348888888888889	0	0
	COAD	SS18L1	ZMYM2	chr20	chr13	450	0.348888888888889	0	0
	COAD	GNAS	LATS2	chr20	chr13	450	0.346666666666667	0	0
	COAD	NFATC2	ZMYM2	chr20	chr13	450	0.346666666666667	0	0.00222222222222222
	COAD	SDC4	ZMYM2	chr20	chr13	450	0.342222222222222	0	0.00222222222222222
	COAD	GNAS	LCP1	chr20	chr13	450	0.34	0	0.0111111111111111
	COAD	PTPRT	ZMYM2	chr20	chr13	450	0.34	0	0.00222222222222222
	COAD	GNAS	LHFPL6	chr20	chr13	450	0.337777777777778	0	0.00888888888888889
	COAD	PTK6	RB1	chr20	chr13	450	0.337777777777778	0	0.0111111111111111
	COAD	TOP1	ZMYM2	chr20	chr13	450	0.337777777777778	0	0.00222222222222222
	COAD	PLCG1	ZMYM2	chr20	chr13	450	0.335555555555556	0	0.00222222222222222
	COAD	GNAS	RB1	chr20	chr13	450	0.333333333333333	0	0.0111111111111111
	COAD	MAFB	ZMYM2	chr20	chr13	450	0.333333333333333	0	0.00222222222222222
	COAD	PTK6	SOX21	chr20	chr13	450	0.333333333333333	0	0.00444444444444444
	COAD	GNAS	NBEA	chr20	chr13	450	0.331111111111111	0	0.00888888888888889
	COAD	GNAS	SOX21	chr20	chr13	450	0.331111111111111	0	0.00444444444444444
	COAD	NFATC2	RB1	chr20	chr13	450	0.331111111111111	0	0.0133333333333333
	COAD	SALL4	SOX21	chr20	chr13	450	0.326666666666667	0	0.00444444444444444
	COAD	GNAS	GPC5	chr20	chr13	450	0.324444444444444	0	0.00888888888888889
	DLBC	ABL2	BCL9L	chr1	chr11	41	0.146341463414634	0	0
	DLBC	ABL2	CBL	chr1	chr11	41	0.146341463414634	0	0
	DLBC	ABL2	DDX6	chr1	chr11	41	0.146341463414634	0	0
	DLBC	ABL2	FLI1	chr1	chr11	41	0.146341463414634	0	0
	DLBC	ABL2	FOXR1	chr1	chr11	41	0.146341463414634	0	0
	DLBC	ABL2	KCNJ5	chr1	chr11	41	0.146341463414634	0	0
	DLBC	ABL2	KMT2A	chr1	chr11	41	0.146341463414634	0	0
	DLBC	ABL2	PAFAH1B2	chr1	chr11	41	0.146341463414634	0	0
	DLBC	ABL2	POU2AF1	chr1	chr11	41	0.146341463414634	0	0
	DLBC	ABL2	SDHD	chr1	chr11	41	0.146341463414634	0	0
	DLBC	ABL2	ZBTB16	chr1	chr11	41	0.146341463414634	0	0
	DLBC	ELK4	FOXR1	chr1	chr11	41	0.146341463414634	0	0
	DLBC	ELK4	KMT2A	chr1	chr11	41	0.146341463414634	0	0
	DLBC	ABL2	BIRC3	chr1	chr11	41	0.121951219512195	0	0
	DLBC	ABL2	EED	chr1	chr11	41	0.121951219512195	0	0
	DLBC	ABL2	MAML2	chr1	chr11	41	0.121951219512195	0	0
	DLBC	ABL2	PICALM	chr1	chr11	41	0.121951219512195	0	0
	DLBC	ATP1A1	BCL2	chr1	chr18	41	0	0	0.121951219512195
	DLBC	ATP1A1	KDSR	chr1	chr18	41	0	0	0.121951219512195
	DLBC	ATP1A1	MALT1	chr1	chr18	41	0	0	0.121951219512195
	DLBC	ABL2	CCNC	chr1	chr6	41	0	0	0.121951219512195
	DLBC	ABL2	PRDM1	chr1	chr6	41	0	0	0.121951219512195
	DLBC	ABL2	CDKN2A	chr1	chr9	41	0	0	0.121951219512195
	DLBC	BCL9L	ELK4	chr11	chr1	41	0.146341463414634	0	0
	DLBC	BCL9L	SLC45A3	chr11	chr1	41	0.146341463414634	0	0
	DLBC	CBL	ELK4	chr11	chr1	41	0.146341463414634	0	0
	DLBC	CBL	SLC45A3	chr11	chr1	41	0.146341463414634	0	0
	DLBC	DDX6	ELK4	chr11	chr1	41	0.146341463414634	0	0
	DLBC	DDX6	SLC45A3	chr11	chr1	41	0.146341463414634	0	0
	DLBC	FOXR1	SLC45A3	chr11	chr1	41	0.146341463414634	0	0
	DLBC	KMT2A	SLC45A3	chr11	chr1	41	0.146341463414634	0	0
	DLBC	BCL9L	CDC73	chr11	chr1	41	0.121951219512195	0	0
	DLBC	BCL9L	DDR2	chr11	chr1	41	0.121951219512195	0	0
	DLBC	BCL9L	ELF3	chr11	chr1	41	0.121951219512195	0	0
	DLBC	BCL9L	FCGR2B	chr11	chr1	41	0.121951219512195	0	0
	DLBC	BCL9L	FCRL4	chr11	chr1	41	0.121951219512195	0	0
	DLBC	BCL9L	MDM4	chr11	chr1	41	0.121951219512195	0	0
	DLBC	BCL9L	PBX1	chr11	chr1	41	0.121951219512195	0	0
	DLBC	BCL9L	PRRX1	chr11	chr1	41	0.121951219512195	0	0.024390243902439
	DLBC	BCL9L	PTPRC	chr11	chr1	41	0.121951219512195	0	0
	DLBC	BCL9L	SDHC	chr11	chr1	41	0.121951219512195	0	0
	DLBC	BCL9L	TPR	chr11	chr1	41	0.121951219512195	0	0
	DLBC	CBL	CDC73	chr11	chr1	41	0.121951219512195	0	0
	DLBC	CBL	DDR2	chr11	chr1	41	0.121951219512195	0	0
	DLBC	CBL	ELF3	chr11	chr1	41	0.121951219512195	0	0
	DLBC	CBL	FCGR2B	chr11	chr1	41	0.121951219512195	0	0
	DLBC	CBL	FCRL4	chr11	chr1	41	0.121951219512195	0	0
	DLBC	CBL	MDM4	chr11	chr1	41	0.121951219512195	0	0
	DLBC	CBL	PBX1	chr11	chr1	41	0.121951219512195	0	0
	DLBC	CBL	PRRX1	chr11	chr1	41	0.121951219512195	0	0.024390243902439
	DLBC	CBL	PTPRC	chr11	chr1	41	0.121951219512195	0	0
	DLBC	CBL	SDHC	chr11	chr1	41	0.121951219512195	0	0
	DLBC	CBL	TPR	chr11	chr1	41	0.121951219512195	0	0
	DLBC	BCL9L	CCNC	chr11	chr6	41	0	0	0.121951219512195
	DLBC	BCL9L	EPHA7	chr11	chr6	41	0	0	0.121951219512195
	DLBC	BCL9L	FOXO3	chr11	chr6	41	0	0	0.121951219512195
	DLBC	BCL9L	PRDM1	chr11	chr6	41	0	0	0.121951219512195
	DLBC	CBL	CCNC	chr11	chr6	41	0	0	0.121951219512195
	DLBC	CBL	EPHA7	chr11	chr6	41	0	0	0.121951219512195
	DLBC	CBL	FOXO3	chr11	chr6	41	0	0	0.121951219512195
	DLBC	CBL	PRDM1	chr11	chr6	41	0	0	0.121951219512195
	DLBC	BCL9L	CDK6	chr11	chr7	41	0.121951219512195	0	0
	DLBC	BCL9L	CUX1	chr11	chr7	41	0.121951219512195	0	0
	DLBC	BCL9L	GRM3	chr11	chr7	41	0.121951219512195	0	0
	DLBC	BCL9L	TRRAP	chr11	chr7	41	0.121951219512195	0	0
	DLBC	CBL	CDK6	chr11	chr7	41	0.121951219512195	0	0
	DLBC	CBL	CUX1	chr11	chr7	41	0.121951219512195	0	0
	DLBC	CBL	GRM3	chr11	chr7	41	0.121951219512195	0	0
	DLBC	CBL	TRRAP	chr11	chr7	41	0.121951219512195	0	0
	DLBC	BCL9L	CDKN2A	chr11	chr9	41	0	0	0.121951219512195
	DLBC	CBL	CDKN2A	chr11	chr9	41	0	0	0.121951219512195
	DLBC	BCL2	CDKN2A	chr18	chr9	41	0	0	0.146341463414634
	DLBC	LPP	SFRP4	chr3	chr7	41	0.146341463414634	0	0
	DLBC	LPP	ZNF479	chr3	chr7	41	0.146341463414634	0	0
	DLBC	CASP3	DCC	chr4	chr18	41	0	0	0.121951219512195
	DLBC	CASP3	MALT1	chr4	chr18	41	0	0	0.121951219512195
	DLBC	CASP3	SMAD2	chr4	chr18	41	0	0	0.121951219512195
	DLBC	CASP3	SMAD4	chr4	chr18	41	0	0	0.121951219512195
	DLBC	CASP3	FAM135B	chr4	chr8	41	0	0	0.121951219512195
	DLBC	CCNC	CDC73	chr6	chr1	41	0	0	0.121951219512195
	DLBC	CCNC	CDKN2A	chr6	chr9	41	0	0.195121951219512	0
	DLBC	AKAP9	BCL9L	chr7	chr11	41	0.121951219512195	0	0
	DLBC	AKAP9	CBL	chr7	chr11	41	0.121951219512195	0	0
	DLBC	AKAP9	DDX6	chr7	chr11	41	0.121951219512195	0	0
	DLBC	AKAP9	FLI1	chr7	chr11	41	0.121951219512195	0	0
	DLBC	AKAP9	FOXR1	chr7	chr11	41	0.121951219512195	0	0
	DLBC	AKAP9	KCNJ5	chr7	chr11	41	0.121951219512195	0	0
	DLBC	AKAP9	KMT2A	chr7	chr11	41	0.121951219512195	0	0
	DLBC	AKAP9	PAFAH1B2	chr7	chr11	41	0.121951219512195	0	0
	DLBC	AKAP9	POU2AF1	chr7	chr11	41	0.121951219512195	0	0
	DLBC	AKAP9	SDHD	chr7	chr11	41	0.121951219512195	0	0
	DLBC	ETV1	LPP	chr7	chr3	41	0.146341463414634	0	0
	DLBC	HNRNPA2B1	LPP	chr7	chr3	41	0.146341463414634	0	0
	DLBC	IKZF1	LPP	chr7	chr3	41	0.146341463414634	0	0
	DLBC	AKAP9	LPP	chr7	chr3	41	0.121951219512195	0	0
	DLBC	CDKN2A	KDSR	chr9	chr18	41	0	0	0.146341463414634
	DLBC	CDKN2A	MALT1	chr9	chr18	41	0.024390243902439	0	0.146341463414634
	DLBC	CDKN2A	PRDM1	chr9	chr6	41	0	0.195121951219512	0
	DLBC	CDKN2A	FOXO3	chr9	chr6	41	0	0.170731707317073	0
	DLBC	CDKN2A	EPHA7	chr9	chr6	41	0	0.146341463414634	0
	ESCA	CCND1	TBL1XR1	chr11	chr3	181	0.259668508287293	0	0
	ESCA	CCND1	PIK3CA	chr11	chr3	181	0.25414364640884	0	0
	ESCA	CCND1	MECOM	chr11	chr3	181	0.243093922651934	0	0.0110497237569061
	ESCA	CCND1	SOX2	chr11	chr3	181	0.243093922651934	0	0.00552486187845304
	ESCA	CCND1	TP63	chr11	chr3	181	0.237569060773481	0	0.00552486187845304
	ESCA	CCND1	EIF4A2	chr11	chr3	181	0.232044198895028	0	0.00552486187845304
	ESCA	CCND1	ETV5	chr11	chr3	181	0.232044198895028	0	0.00552486187845304
	ESCA	CCND1	IGF2BP2	chr11	chr3	181	0.232044198895028	0	0.00552486187845304
	ESCA	CCND1	LPP	chr11	chr3	181	0.232044198895028	0	0.0110497237569061
	ESCA	CCND1	MAP3K13	chr11	chr3	181	0.232044198895028	0	0.00552486187845304
	ESCA	CCND1	MB21D2	chr11	chr3	181	0.226519337016575	0	0.00552486187845304
	ESCA	CCND1	MLF1	chr11	chr3	181	0.226519337016575	0	0.00552486187845304
	ESCA	CCND1	MUC4	chr11	chr3	181	0.226519337016575	0	0.0110497237569061
	ESCA	CCND1	TFRC	chr11	chr3	181	0.226519337016575	0	0.0110497237569061
	ESCA	CCND1	GMPS	chr11	chr3	181	0.198895027624309	0	0
	ESCA	CCND1	WWTR1	chr11	chr3	181	0.198895027624309	0	0.00552486187845304
	ESCA	CCND1	CDKN2A	chr11	chr9	181	0	0.00552486187845304	0.232044198895028
	ESCA	LRP1B	MECOM	chr2	chr3	181	0.0607734806629834	0.00552486187845304	0.204419889502762
	ESCA	LRP1B	PIK3CA	chr2	chr3	181	0.0552486187845304	0.00552486187845304	0.204419889502762
	ESCA	LRP1B	TBL1XR1	chr2	chr3	181	0.0552486187845304	0.00552486187845304	0.204419889502762
	ESCA	LRP1B	SOX2	chr2	chr3	181	0.0497237569060774	0.00552486187845304	0.198895027624309
	ESCA	LRP1B	TP63	chr2	chr3	181	0.0607734806629834	0.00552486187845304	0.198895027624309
	ESCA	BCL6	CCND1	chr3	chr11	181	0.232044198895028	0	0.00552486187845304
	ESCA	TBL1XR1	TERT	chr3	chr5	181	0.209944751381215	0	0.0165745856353591
	ESCA	LPP	TERT	chr3	chr5	181	0.204419889502762	0	0.0220994475138122
	ESCA	MECOM	TERT	chr3	chr5	181	0.204419889502762	0	0.0165745856353591
	ESCA	SOX2	TERT	chr3	chr5	181	0.204419889502762	0	0.0165745856353591
	ESCA	BCL6	TERT	chr3	chr5	181	0.198895027624309	0	0.0220994475138122
	ESCA	MB21D2	TERT	chr3	chr5	181	0.198895027624309	0	0.0220994475138122
	ESCA	MUC4	TERT	chr3	chr5	181	0.198895027624309	0	0.0220994475138122
	ESCA	PIK3CA	TERT	chr3	chr5	181	0.198895027624309	0	0.0165745856353591
	ESCA	EIF4A2	TERT	chr3	chr5	181	0.193370165745856	0	0.0220994475138122
	ESCA	MECOM	MYC	chr3	chr8	181	0.226519337016575	0	0.00552486187845304
	ESCA	BCL6	MYC	chr3	chr8	181	0.220994475138122	0	0.00552486187845304
	ESCA	EIF4A2	MYC	chr3	chr8	181	0.220994475138122	0	0.00552486187845304
	ESCA	ETV5	MYC	chr3	chr8	181	0.220994475138122	0	0.00552486187845304
	ESCA	IGF2BP2	MYC	chr3	chr8	181	0.220994475138122	0	0.00552486187845304
	ESCA	LPP	MYC	chr3	chr8	181	0.220994475138122	0	0.0110497237569061
	ESCA	MAP3K13	MYC	chr3	chr8	181	0.220994475138122	0	0.00552486187845304
	ESCA	MB21D2	MYC	chr3	chr8	181	0.209944751381215	0	0.00552486187845304
	ESCA	MECOM	RAD21	chr3	chr8	181	0.209944751381215	0	0
	ESCA	MLF1	MYC	chr3	chr8	181	0.209944751381215	0	0.00552486187845304
	ESCA	MUC4	MYC	chr3	chr8	181	0.209944751381215	0	0.0110497237569061
	ESCA	ETV5	EXT1	chr3	chr8	181	0.204419889502762	0	0.00552486187845304
	ESCA	PIK3CA	RAD21	chr3	chr8	181	0.204419889502762	0	0
	ESCA	BCL6	EXT1	chr3	chr8	181	0.198895027624309	0	0.00552486187845304
	ESCA	EIF4A2	EXT1	chr3	chr8	181	0.198895027624309	0	0.00552486187845304
	ESCA	ETV5	RAD21	chr3	chr8	181	0.198895027624309	0	0
	ESCA	IGF2BP2	RAD21	chr3	chr8	181	0.198895027624309	0	0
	ESCA	MAP3K13	RAD21	chr3	chr8	181	0.198895027624309	0	0
	ESCA	MECOM	NDRG1	chr3	chr8	181	0.198895027624309	0	0.00552486187845304
	ESCA	BCL6	RAD21	chr3	chr8	181	0.193370165745856	0	0
	ESCA	EIF4A2	RAD21	chr3	chr8	181	0.193370165745856	0	0
	ESCA	ETV5	NDRG1	chr3	chr8	181	0.193370165745856	0	0.00552486187845304
	ESCA	BCL6	CDKN2A	chr3	chr9	181	0.00552486187845304	0	0.232044198895028
	ESCA	TERT	TP63	chr5	chr3	181	0.209944751381215	0	0.0220994475138122
	ESCA	TERT	TFRC	chr5	chr3	181	0.198895027624309	0	0.0220994475138122
	ESCA	MYC	TBL1XR1	chr8	chr3	181	0.232044198895028	0	0.00552486187845304
	ESCA	MYC	TP63	chr8	chr3	181	0.232044198895028	0	0.00552486187845304
	ESCA	MYC	PIK3CA	chr8	chr3	181	0.226519337016575	0	0.00552486187845304
	ESCA	EXT1	MECOM	chr8	chr3	181	0.215469613259669	0	0.00552486187845304
	ESCA	EXT1	TBL1XR1	chr8	chr3	181	0.215469613259669	0	0.0110497237569061
	ESCA	MYC	SOX2	chr8	chr3	181	0.215469613259669	0	0.00552486187845304
	ESCA	EXT1	PIK3CA	chr8	chr3	181	0.209944751381215	0	0.0110497237569061
	ESCA	EXT1	TP63	chr8	chr3	181	0.209944751381215	0	0.00552486187845304
	ESCA	MYC	TFRC	chr8	chr3	181	0.209944751381215	0	0.0110497237569061
	ESCA	RAD21	TBL1XR1	chr8	chr3	181	0.209944751381215	0	0
	ESCA	EXT1	IGF2BP2	chr8	chr3	181	0.204419889502762	0	0.00552486187845304
	ESCA	EXT1	MAP3K13	chr8	chr3	181	0.204419889502762	0	0.00552486187845304
	ESCA	RAD21	TP63	chr8	chr3	181	0.204419889502762	0	0
	ESCA	EXT1	LPP	chr8	chr3	181	0.198895027624309	0.00552486187845304	0.0110497237569061
	ESCA	EXT1	MLF1	chr8	chr3	181	0.198895027624309	0	0
	ESCA	EXT1	SOX2	chr8	chr3	181	0.198895027624309	0	0.0165745856353591
	ESCA	NDRG1	PIK3CA	chr8	chr3	181	0.198895027624309	0	0.00552486187845304
	ESCA	NDRG1	TBL1XR1	chr8	chr3	181	0.198895027624309	0	0.00552486187845304
	ESCA	NDRG1	TP63	chr8	chr3	181	0.198895027624309	0	0.00552486187845304
	ESCA	CDKN2A	LRP1B	chr9	chr2	181	0	0.209944751381215	0.0497237569060774
	ESCA	CDKN2A	TBL1XR1	chr9	chr3	181	0	0	0.259668508287293
	ESCA	CDKN2A	MECOM	chr9	chr3	181	0	0	0.248618784530387
	ESCA	CDKN2A	PIK3CA	chr9	chr3	181	0	0	0.248618784530387
	ESCA	CDKN2A	TP63	chr9	chr3	181	0.00552486187845304	0	0.243093922651934
	ESCA	CDKN2A	SOX2	chr9	chr3	181	0	0	0.237569060773481
	ESCA	CDKN2A	EIF4A2	chr9	chr3	181	0.00552486187845304	0	0.232044198895028
	ESCA	CDKN2A	ETV5	chr9	chr3	181	0.00552486187845304	0	0.232044198895028
	ESCA	CDKN2A	IGF2BP2	chr9	chr3	181	0.00552486187845304	0	0.232044198895028
	ESCA	CDKN2A	LPP	chr9	chr3	181	0.00552486187845304	0.00552486187845304	0.232044198895028
	ESCA	CDKN2A	MAP3K13	chr9	chr3	181	0.00552486187845304	0	0.232044198895028
	ESCA	CDKN2A	MLF1	chr9	chr3	181	0	0	0.232044198895028
	ESCA	CDKN2A	MB21D2	chr9	chr3	181	0.00552486187845304	0	0.226519337016575
	ESCA	CDKN2A	MUC4	chr9	chr3	181	0.00552486187845304	0	0.226519337016575
	ESCA	CDKN2A	TFRC	chr9	chr3	181	0.00552486187845304	0	0.226519337016575
	ESCA	CDKN2A	GMPS	chr9	chr3	181	0	0	0.209944751381215
	ESCA	CDKN2A	WWTR1	chr9	chr3	181	0	0	0.198895027624309
	ESCA	CDKN2A	TERT	chr9	chr5	181	0	0	0.209944751381215
	ESCA	CDKN2A	MYC	chr9	chr8	181	0.00552486187845304	0	0.232044198895028
	ESCA	CDKN2A	EXT1	chr9	chr8	181	0.00552486187845304	0.0110497237569061	0.220994475138122
	ESCA	CDKN2A	RAD21	chr9	chr8	181	0.00552486187845304	0	0.220994475138122
	ESCA	CDKN2A	NDRG1	chr9	chr8	181	0.00552486187845304	0	0.209944751381215
	ESCA	CDKN2A	CSMD3	chr9	chr8	181	0.00552486187845304	0	0.198895027624309
	ESCA	CDKN2A	FAM135B	chr9	chr8	181	0.00552486187845304	0	0.198895027624309
	GBM	CPEB3	EGFR	chr10	chr7	601	0	0	0.364392678868552
	GBM	CYP2C8	EGFR	chr10	chr7	601	0	0	0.364392678868552
	GBM	BMPR1A	EGFR	chr10	chr7	601	0	0	0.361064891846922
	GBM	MGMT	MNX1	chr10	chr7	601	0	0.00332778702163062	0.356073211314476
	GBM	MGMT	PMS2	chr10	chr7	601	0	0.00332778702163062	0.349417637271215
	GBM	MGMT	TRB	chr10	chr7	601	0	0.00499168053244592	0.349417637271215
	GBM	MGMT	RAC1	chr10	chr7	601	0	0.00332778702163062	0.346089850249584
	GBM	MGMT	SMO	chr10	chr7	601	0	0	0.336106489184692
	GBM	MGMT	SND1	chr10	chr7	601	0	0	0.336106489184692
	GBM	MGMT	TRIM24	chr10	chr7	601	0	0	0.336106489184692
	GBM	FGFR2	MNX1	chr10	chr7	601	0.00166389351081531	0.00332778702163062	0.332778702163062
	GBM	FGFR2	KMT2C	chr10	chr7	601	0.00166389351081531	0.00166389351081531	0.331114808652246
	GBM	FGFR2	PMS2	chr10	chr7	601	0.00166389351081531	0.00166389351081531	0.331114808652246
	GBM	FGFR2	RAC1	chr10	chr7	601	0.00166389351081531	0.00166389351081531	0.327787021630616
	GBM	FGFR2	TRB	chr10	chr7	601	0.00166389351081531	0.00665557404326123	0.327787021630616
	GBM	MGMT	POT1	chr10	chr7	601	0	0	0.32279534109817
	GBM	MGMT	MLLT3	chr10	chr9	601	0	0.371048252911814	0.00499168053244592
	GBM	BMPR1A	CDKN2A	chr10	chr9	601	0	0.357737104825291	0.00166389351081531
	GBM	FGFR2	MLLT3	chr10	chr9	601	0	0.352745424292845	0.00499168053244592
	GBM	EGFR	MGMT	chr7	chr10	601	0	0.00166389351081531	0.444259567387687
	GBM	EGFR	FGFR2	chr7	chr10	601	0.00166389351081531	0.00166389351081531	0.417637271214642
	GBM	EGFR	SHTN1	chr7	chr10	601	0	0.00166389351081531	0.40432612312812
	GBM	EGFR	VTI1A	chr7	chr10	601	0	0.00166389351081531	0.391014975041597
	GBM	EGFR	TCF7L2	chr7	chr10	601	0	0.00166389351081531	0.389351081530782
	GBM	EGFR	NT5C2	chr7	chr10	601	0	0	0.377703826955075
	GBM	EGFR	SUFU	chr7	chr10	601	0	0	0.374376039933444
	GBM	EGFR	NFKB2	chr7	chr10	601	0	0	0.369384359400998
	GBM	EGFR	TLX1	chr7	chr10	601	0	0	0.367720465890183
	GBM	EGFR	NUTM2D	chr7	chr10	601	0	0	0.361064891846922
	GBM	CNTNAP2	MGMT	chr7	chr10	601	0	0.00332778702163062	0.359400998336107
	GBM	CARD11	MGMT	chr7	chr10	601	0	0.00166389351081531	0.356073211314476
	GBM	EGFR	FAS	chr7	chr10	601	0	0	0.356073211314476
	GBM	EGFR	PTEN	chr7	chr10	601	0	0	0.356073211314476
	GBM	EZH2	MGMT	chr7	chr10	601	0	0.00332778702163062	0.354409317803661
	GBM	KMT2C	MGMT	chr7	chr10	601	0	0.00332778702163062	0.352745424292845
	GBM	BRAF	MGMT	chr7	chr10	601	0	0	0.342762063227953
	GBM	FAM131B	MGMT	chr7	chr10	601	0	0.00332778702163062	0.342762063227953
	GBM	CARD11	FGFR2	chr7	chr10	601	0.00166389351081531	0	0.337770382695507
	GBM	CNTNAP2	FGFR2	chr7	chr10	601	0.00166389351081531	0.00499168053244592	0.337770382695507
	GBM	CREB3L2	MGMT	chr7	chr10	601	0	0.00166389351081531	0.337770382695507
	GBM	ETV1	MGMT	chr7	chr10	601	0	0.00166389351081531	0.336106489184692
	GBM	KIAA1549	MGMT	chr7	chr10	601	0	0	0.336106489184692
	GBM	EZH2	FGFR2	chr7	chr10	601	0.00166389351081531	0.00499168053244592	0.332778702163062
	GBM	CNTNAP2	SHTN1	chr7	chr10	601	0	0.00332778702163062	0.329450915141431
	GBM	CARD11	SHTN1	chr7	chr10	601	0	0	0.327787021630616
	GBM	JAZF1	MGMT	chr7	chr10	601	0	0.00166389351081531	0.327787021630616
	GBM	HOXA11	MGMT	chr7	chr10	601	0	0	0.324459234608985
	GBM	HOXA13	MGMT	chr7	chr10	601	0	0	0.324459234608985
	GBM	CNTNAP2	VTI1A	chr7	chr10	601	0	0.00332778702163062	0.32279534109817
	GBM	EZH2	SHTN1	chr7	chr10	601	0	0.00332778702163062	0.32279534109817
	GBM	MNX1	SHTN1	chr7	chr10	601	0	0.00332778702163062	0.32279534109817
	GBM	BRAF	FGFR2	chr7	chr10	601	0.00166389351081531	0.00166389351081531	0.321131447587354
	GBM	EGFR	MLLT3	chr7	chr9	601	0.00332778702163062	0.00499168053244592	0.399334442595674
	GBM	CARD11	CDKN2A	chr7	chr9	601	0	0.00332778702163062	0.37603993344426
	GBM	BRAF	CDKN2A	chr7	chr9	601	0	0	0.362728785357737
	GBM	CDK6	CDKN2A	chr7	chr9	601	0.00166389351081531	0.00332778702163062	0.321131447587354
	GBM	CDKN2A	MGMT	chr9	chr10	601	0	0.425956738768719	0.00332778702163062
	GBM	CDKN2A	FGFR2	chr9	chr10	601	0	0.40432612312812	0.00332778702163062
	GBM	CDKN2A	SHTN1	chr9	chr10	601	0	0.392678868552413	0.00166389351081531
	GBM	CDKN2A	VTI1A	chr9	chr10	601	0	0.382695507487521	0.00166389351081531
	GBM	CDKN2A	TCF7L2	chr9	chr10	601	0	0.381031613976706	0.00166389351081531
	GBM	CDKN2A	NT5C2	chr9	chr10	601	0	0.367720465890183	0.00166389351081531
	GBM	CDKN2A	SUFU	chr9	chr10	601	0	0.367720465890183	0.00166389351081531
	GBM	CDKN2A	NFKB2	chr9	chr10	601	0	0.362728785357737	0.00166389351081531
	GBM	CDKN2A	CYP2C8	chr9	chr10	601	0	0.361064891846922	0.00166389351081531
	GBM	CDKN2A	CPEB3	chr9	chr10	601	0	0.359400998336107	0.00166389351081531
	GBM	CDKN2A	TLX1	chr9	chr10	601	0	0.357737104825291	0.00166389351081531
	GBM	CDKN2A	NUTM2D	chr9	chr10	601	0	0.354409317803661	0.00166389351081531
	GBM	CDKN2A	PTEN	chr9	chr10	601	0	0.35108153078203	0.00166389351081531
	GBM	CDKN2A	FAS	chr9	chr10	601	0	0.349417637271215	0.00332778702163062
	GBM	MLLT3	SHTN1	chr9	chr10	601	0	0.342762063227953	0.00332778702163062
	GBM	MLLT3	VTI1A	chr9	chr10	601	0	0.334442595673877	0.00332778702163062
	GBM	MLLT3	TCF7L2	chr9	chr10	601	0	0.332778702163062	0.00332778702163062
	GBM	MLLT3	NT5C2	chr9	chr10	601	0	0.324459234608985	0.00166389351081531
	GBM	MLLT3	SUFU	chr9	chr10	601	0	0.32279534109817	0.00166389351081531
	GBM	CDKN2A	EGFR	chr9	chr7	601	0.00166389351081531	0.00499168053244592	0.494176372712146
	GBM	CDKN2A	MNX1	chr9	chr7	601	0	0.00332778702163062	0.392678868552413
	GBM	CDKN2A	CNTNAP2	chr9	chr7	601	0.00166389351081531	0.00332778702163062	0.386023294509151
	GBM	CDKN2A	KMT2C	chr9	chr7	601	0	0.00332778702163062	0.384359400998336
	GBM	CDKN2A	EZH2	chr9	chr7	601	0	0.00499168053244592	0.382695507487521
	GBM	CDKN2A	TRB	chr9	chr7	601	0.00166389351081531	0.00499168053244592	0.369384359400998
	GBM	CDKN2A	PMS2	chr9	chr7	601	0	0.00499168053244592	0.367720465890183
	GBM	CDKN2A	FAM131B	chr9	chr7	601	0.00166389351081531	0.00166389351081531	0.364392678868552
	GBM	CDKN2A	RAC1	chr9	chr7	601	0	0.00499168053244592	0.362728785357737
	GBM	CDKN2A	CREB3L2	chr9	chr7	601	0.00166389351081531	0.00166389351081531	0.359400998336107
	GBM	CDKN2A	KIAA1549	chr9	chr7	601	0	0	0.357737104825291
	GBM	CDKN2A	TRIM24	chr9	chr7	601	0	0	0.357737104825291
	GBM	CDKN2A	ETV1	chr9	chr7	601	0.00166389351081531	0.00499168053244592	0.354409317803661
	GBM	CDKN2A	SMO	chr9	chr7	601	0	0	0.346089850249584
	GBM	CDKN2A	SND1	chr9	chr7	601	0.00166389351081531	0	0.346089850249584
	GBM	CDKN2A	JAZF1	chr9	chr7	601	0.00166389351081531	0.00166389351081531	0.339434276206323
	GBM	CDKN2A	HOXA11	chr9	chr7	601	0.00166389351081531	0.00166389351081531	0.337770382695507
	GBM	CDKN2A	HOXA13	chr9	chr7	601	0.00166389351081531	0.00166389351081531	0.337770382695507
	GBM	CDKN2A	HOXA9	chr9	chr7	601	0.00166389351081531	0.00166389351081531	0.336106489184692
	GBM	CDKN2A	FKBP9	chr9	chr7	601	0.00166389351081531	0.00166389351081531	0.334442595673877
	GBM	CDKN2A	MACC1	chr9	chr7	601	0.00166389351081531	0.00332778702163062	0.334442595673877
	GBM	CDKN2A	POT1	chr9	chr7	601	0.00166389351081531	0	0.334442595673877
	GBM	CDKN2A	HNRNPA2B1	chr9	chr7	601	0.00166389351081531	0.00166389351081531	0.332778702163062
	GBM	CDKN2A	SBDS	chr9	chr7	601	0	0	0.329450915141431
	GBM	CDKN2A	SFRP4	chr9	chr7	601	0.00166389351081531	0.00332778702163062	0.3261231281198
	HNSC	CCND1	TP63	chr11	chr3	490	0.193877551020408	0	0.0163265306122449
	HNSC	CCND1	LPP	chr11	chr3	490	0.181632653061225	0	0.0163265306122449
	HNSC	CCND1	MUC4	chr11	chr3	490	0.177551020408163	0	0.0163265306122449
	HNSC	CCND1	TFRC	chr11	chr3	490	0.177551020408163	0	0.0163265306122449
	HNSC	CCND1	EIF4A2	chr11	chr3	490	0.173469387755102	0	0.0142857142857143
	HNSC	CCND1	ETV5	chr11	chr3	490	0.173469387755102	0	0.0142857142857143
	HNSC	CCND1	MB21D2	chr11	chr3	490	0.173469387755102	0	0.0163265306122449
	HNSC	CCND1	IGF2BP2	chr11	chr3	490	0.171428571428571	0	0.0163265306122449
	HNSC	CCND1	MAP3K13	chr11	chr3	490	0.171428571428571	0	0.0142857142857143
	HNSC	BCL6	CCND1	chr3	chr11	490	0.175510204081633	0	0.0142857142857143
	HNSC	LPP	MYC	chr3	chr8	490	0.212244897959184	0	0.00204081632653061
	HNSC	LPP	RAD21	chr3	chr8	490	0.210204081632653	0	0
	HNSC	MUC4	MYC	chr3	chr8	490	0.208163265306122	0	0.00408163265306122
	HNSC	BCL6	MYC	chr3	chr8	490	0.206122448979592	0	0.00204081632653061
	HNSC	IGF2BP2	MYC	chr3	chr8	490	0.206122448979592	0	0.00408163265306122
	HNSC	MAP3K13	MYC	chr3	chr8	490	0.206122448979592	0	0.00204081632653061
	HNSC	MB21D2	MYC	chr3	chr8	490	0.206122448979592	0	0.00408163265306122
	HNSC	BCL6	RAD21	chr3	chr8	490	0.204081632653061	0	0
	HNSC	EIF4A2	MYC	chr3	chr8	490	0.204081632653061	0	0.00204081632653061
	HNSC	ETV5	MYC	chr3	chr8	490	0.204081632653061	0	0.00204081632653061
	HNSC	IGF2BP2	RAD21	chr3	chr8	490	0.204081632653061	0	0.00204081632653061
	HNSC	MAP3K13	RAD21	chr3	chr8	490	0.204081632653061	0	0
	HNSC	MUC4	RAD21	chr3	chr8	490	0.204081632653061	0	0.00204081632653061
	HNSC	BCL6	EXT1	chr3	chr8	490	0.202040816326531	0	0
	HNSC	EIF4A2	RAD21	chr3	chr8	490	0.202040816326531	0	0
	HNSC	ETV5	RAD21	chr3	chr8	490	0.202040816326531	0	0
	HNSC	MB21D2	RAD21	chr3	chr8	490	0.202040816326531	0	0.00204081632653061
	HNSC	BCL6	FAM135B	chr3	chr8	490	0.2	0	0
	HNSC	EIF4A2	EXT1	chr3	chr8	490	0.2	0	0
	HNSC	ETV5	EXT1	chr3	chr8	490	0.2	0	0
	HNSC	EIF4A2	FAM135B	chr3	chr8	490	0.197959183673469	0	0
	HNSC	LPP	NDRG1	chr3	chr8	490	0.197959183673469	0	0
	HNSC	ETV5	FAM135B	chr3	chr8	490	0.195918367346939	0	0
	HNSC	PIK3CA	RAD21	chr3	chr8	490	0.195918367346939	0	0
	HNSC	BCL6	NDRG1	chr3	chr8	490	0.193877551020408	0	0
	HNSC	IGF2BP2	NDRG1	chr3	chr8	490	0.193877551020408	0	0.00204081632653061
	HNSC	MAP3K13	NDRG1	chr3	chr8	490	0.193877551020408	0	0
	HNSC	MB21D2	NDRG1	chr3	chr8	490	0.193877551020408	0	0.00204081632653061
	HNSC	MUC4	NDRG1	chr3	chr8	490	0.193877551020408	0	0.00204081632653061
	HNSC	EIF4A2	NDRG1	chr3	chr8	490	0.191836734693878	0	0
	HNSC	ETV5	NDRG1	chr3	chr8	490	0.191836734693878	0	0
	HNSC	TP63	UBR5	chr3	chr8	490	0.191836734693878	0	0
	HNSC	BCL6	CSMD3	chr3	chr8	490	0.185714285714286	0	0
	HNSC	MECOM	MYC	chr3	chr8	490	0.183673469387755	0	0.00204081632653061
	HNSC	MECOM	RAD21	chr3	chr8	490	0.183673469387755	0	0
	HNSC	LPP	UBR5	chr3	chr8	490	0.173469387755102	0	0
	HNSC	BCL6	UBR5	chr3	chr8	490	0.171428571428571	0	0
	HNSC	MYC	TP63	chr8	chr3	490	0.23469387755102	0	0.00204081632653061
	HNSC	RAD21	TP63	chr8	chr3	490	0.228571428571429	0	0
	HNSC	EXT1	TP63	chr8	chr3	490	0.226530612244898	0	0
	HNSC	FAM135B	TP63	chr8	chr3	490	0.222448979591837	0	0
	HNSC	NDRG1	TP63	chr8	chr3	490	0.214285714285714	0	0
	HNSC	CSMD3	TP63	chr8	chr3	490	0.208163265306122	0	0
	HNSC	EXT1	LPP	chr8	chr3	490	0.208163265306122	0	0
	HNSC	MYC	TFRC	chr8	chr3	490	0.208163265306122	0	0.00408163265306122
	HNSC	RAD21	TFRC	chr8	chr3	490	0.204081632653061	0	0.00204081632653061
	HNSC	EXT1	IGF2BP2	chr8	chr3	490	0.202040816326531	0	0.00204081632653061
	HNSC	EXT1	MAP3K13	chr8	chr3	490	0.202040816326531	0	0
	HNSC	EXT1	MB21D2	chr8	chr3	490	0.202040816326531	0	0.00204081632653061
	HNSC	EXT1	MUC4	chr8	chr3	490	0.202040816326531	0	0.00204081632653061
	HNSC	EXT1	TFRC	chr8	chr3	490	0.202040816326531	0	0.00204081632653061
	HNSC	FAM135B	LPP	chr8	chr3	490	0.202040816326531	0	0
	HNSC	MYC	SOX2	chr8	chr3	490	0.2	0	0.00204081632653061
	HNSC	EXT1	SOX2	chr8	chr3	490	0.197959183673469	0	0
	HNSC	FAM135B	IGF2BP2	chr8	chr3	490	0.197959183673469	0	0.00204081632653061
	HNSC	FAM135B	MAP3K13	chr8	chr3	490	0.197959183673469	0	0
	HNSC	FAM135B	MUC4	chr8	chr3	490	0.197959183673469	0	0.00204081632653061
	HNSC	FAM135B	TFRC	chr8	chr3	490	0.197959183673469	0	0.00204081632653061
	HNSC	MYC	PIK3CA	chr8	chr3	490	0.197959183673469	0	0.00204081632653061
	HNSC	MYC	TBL1XR1	chr8	chr3	490	0.197959183673469	0	0.00204081632653061
	HNSC	RAD21	SOX2	chr8	chr3	490	0.197959183673469	0	0
	HNSC	EXT1	PIK3CA	chr8	chr3	490	0.195918367346939	0	0
	HNSC	EXT1	TBL1XR1	chr8	chr3	490	0.195918367346939	0	0
	HNSC	FAM135B	MB21D2	chr8	chr3	490	0.195918367346939	0	0.00204081632653061
	HNSC	RAD21	TBL1XR1	chr8	chr3	490	0.195918367346939	0	0
	HNSC	FAM135B	SOX2	chr8	chr3	490	0.193877551020408	0	0
	HNSC	FAM135B	TBL1XR1	chr8	chr3	490	0.193877551020408	0	0
	HNSC	NDRG1	TFRC	chr8	chr3	490	0.193877551020408	0	0.00204081632653061
	HNSC	CSMD3	LPP	chr8	chr3	490	0.191836734693878	0	0
	HNSC	FAM135B	PIK3CA	chr8	chr3	490	0.191836734693878	0	0
	HNSC	NDRG1	SOX2	chr8	chr3	490	0.191836734693878	0	0
	HNSC	COX6C	TP63	chr8	chr3	490	0.189795918367347	0	0
	HNSC	NDRG1	PIK3CA	chr8	chr3	490	0.189795918367347	0	0
	HNSC	NDRG1	TBL1XR1	chr8	chr3	490	0.189795918367347	0	0
	HNSC	PABPC1	TP63	chr8	chr3	490	0.187755102040816	0	0
	HNSC	CSMD3	IGF2BP2	chr8	chr3	490	0.185714285714286	0	0.00204081632653061
	HNSC	CSMD3	MAP3K13	chr8	chr3	490	0.185714285714286	0	0
	HNSC	CSMD3	EIF4A2	chr8	chr3	490	0.183673469387755	0	0
	HNSC	CSMD3	ETV5	chr8	chr3	490	0.183673469387755	0	0
	HNSC	CSMD3	MB21D2	chr8	chr3	490	0.183673469387755	0	0.00204081632653061
	HNSC	CSMD3	MUC4	chr8	chr3	490	0.183673469387755	0	0.00204081632653061
	HNSC	CSMD3	TFRC	chr8	chr3	490	0.183673469387755	0	0.00204081632653061
	HNSC	CSMD3	SOX2	chr8	chr3	490	0.181632653061225	0	0
	HNSC	EIF3E	TP63	chr8	chr3	490	0.181632653061225	0	0
	HNSC	EXT1	MECOM	chr8	chr3	490	0.181632653061225	0	0
	HNSC	RSPO2	TP63	chr8	chr3	490	0.181632653061225	0	0
	HNSC	CSMD3	PIK3CA	chr8	chr3	490	0.179591836734694	0	0
	HNSC	CSMD3	TBL1XR1	chr8	chr3	490	0.179591836734694	0	0
	HNSC	FAM135B	MECOM	chr8	chr3	490	0.177551020408163	0	0
	HNSC	CDKN2A	TP63	chr9	chr3	490	0.0183673469387755	0	0.173469387755102
	KICH	FH	MGMT	chr1	chr10	61	0	0.475409836065574	0.0163934426229508
	KICH	ARHGEF10L	YWHAE	chr1	chr17	61	0	0.508196721311475	0
	KICH	CAMTA1	YWHAE	chr1	chr17	61	0	0.508196721311475	0
	KICH	CASP9	YWHAE	chr1	chr17	61	0	0.508196721311475	0
	KICH	FH	GAS7	chr1	chr17	61	0	0.508196721311475	0.0163934426229508
	KICH	FH	MAP2K4	chr1	chr17	61	0	0.508196721311475	0.0163934426229508
	KICH	PAX7	YWHAE	chr1	chr17	61	0	0.508196721311475	0
	KICH	PRDM16	YWHAE	chr1	chr17	61	0	0.508196721311475	0
	KICH	PRDM2	YWHAE	chr1	chr17	61	0	0.508196721311475	0
	KICH	RPL22	YWHAE	chr1	chr17	61	0	0.508196721311475	0
	KICH	SDHB	YWHAE	chr1	chr17	61	0	0.508196721311475	0
	KICH	SPEN	YWHAE	chr1	chr17	61	0	0.508196721311475	0
	KICH	ARHGEF10L	GAS7	chr1	chr17	61	0	0.491803278688525	0
	KICH	ARHGEF10L	MAP2K4	chr1	chr17	61	0	0.491803278688525	0
	KICH	ARHGEF10L	PER1	chr1	chr17	61	0	0.491803278688525	0
	KICH	ARHGEF10L	RABEP1	chr1	chr17	61	0	0.491803278688525	0
	KICH	ARHGEF10L	TP53	chr1	chr17	61	0	0.491803278688525	0
	KICH	ARHGEF10L	USP6	chr1	chr17	61	0	0.491803278688525	0
	KICH	CAMTA1	GAS7	chr1	chr17	61	0	0.491803278688525	0
	KICH	CAMTA1	MAP2K4	chr1	chr17	61	0	0.491803278688525	0
	KICH	CAMTA1	PER1	chr1	chr17	61	0	0.491803278688525	0
	KICH	CAMTA1	RABEP1	chr1	chr17	61	0	0.491803278688525	0
	KICH	CAMTA1	TP53	chr1	chr17	61	0	0.491803278688525	0
	KICH	CAMTA1	USP6	chr1	chr17	61	0	0.491803278688525	0
	KICH	CASP9	GAS7	chr1	chr17	61	0	0.491803278688525	0
	KICH	CASP9	MAP2K4	chr1	chr17	61	0	0.491803278688525	0
	KICH	CASP9	PER1	chr1	chr17	61	0	0.491803278688525	0
	KICH	CASP9	RABEP1	chr1	chr17	61	0	0.491803278688525	0
	KICH	CASP9	TP53	chr1	chr17	61	0	0.491803278688525	0
	KICH	CASP9	USP6	chr1	chr17	61	0	0.491803278688525	0
	KICH	MTOR	YWHAE	chr1	chr17	61	0	0.491803278688525	0
	KICH	PAX7	PER1	chr1	chr17	61	0	0.491803278688525	0
	KICH	PAX7	RABEP1	chr1	chr17	61	0	0.491803278688525	0
	KICH	PAX7	TP53	chr1	chr17	61	0	0.491803278688525	0
	KICH	PAX7	USP6	chr1	chr17	61	0	0.491803278688525	0
	KICH	PRDM16	RABEP1	chr1	chr17	61	0	0.491803278688525	0
	KICH	PRDM16	TP53	chr1	chr17	61	0	0.491803278688525	0
	KICH	PRDM16	USP6	chr1	chr17	61	0	0.491803278688525	0
	KICH	PRDM2	RABEP1	chr1	chr17	61	0	0.491803278688525	0
	KICH	PRDM2	TP53	chr1	chr17	61	0	0.491803278688525	0
	KICH	PRDM2	USP6	chr1	chr17	61	0	0.491803278688525	0
	KICH	RPL22	TP53	chr1	chr17	61	0	0.491803278688525	0
	KICH	RPL22	USP6	chr1	chr17	61	0	0.491803278688525	0
	KICH	SDHB	TP53	chr1	chr17	61	0	0.491803278688525	0
	KICH	SDHB	USP6	chr1	chr17	61	0	0.491803278688525	0
	KICH	SPEN	TP53	chr1	chr17	61	0	0.491803278688525	0
	KICH	SPEN	USP6	chr1	chr17	61	0	0.491803278688525	0
	KICH	MGMT	PRDM16	chr10	chr1	61	0	0.475409836065574	0
	KICH	FGFR2	GAS7	chr10	chr17	61	0	0.508196721311475	0.0163934426229508
	KICH	FGFR2	MAP2K4	chr10	chr17	61	0	0.508196721311475	0.0163934426229508
	KICH	MGMT	PER1	chr10	chr17	61	0	0.508196721311475	0
	KICH	MGMT	RABEP1	chr10	chr17	61	0	0.508196721311475	0
	KICH	MGMT	TP53	chr10	chr17	61	0	0.508196721311475	0
	KICH	MGMT	YWHAE	chr10	chr17	61	0	0.508196721311475	0
	KICH	MGMT	USP6	chr10	chr17	61	0	0.491803278688525	0
	KICH	FGFR2	PER1	chr10	chr17	61	0	0.475409836065574	0.0163934426229508
	KICH	FGFR2	RABEP1	chr10	chr17	61	0	0.475409836065574	0.0163934426229508
	KICH	FGFR2	TP53	chr10	chr17	61	0	0.475409836065574	0.0163934426229508
	KICH	FGFR2	YWHAE	chr10	chr17	61	0	0.475409836065574	0.0163934426229508
	KICH	MGMT	QKI	chr10	chr6	61	0	0.475409836065574	0
	KICH	GAS7	PRDM16	chr17	chr1	61	0	0.508196721311475	0
	KICH	GAS7	RGS7	chr17	chr1	61	0	0.508196721311475	0.0163934426229508
	KICH	MAP2K4	PRDM16	chr17	chr1	61	0	0.508196721311475	0
	KICH	MAP2K4	RGS7	chr17	chr1	61	0	0.508196721311475	0.0163934426229508
	KICH	GAS7	PAX7	chr17	chr1	61	0	0.491803278688525	0
	KICH	GAS7	PRDM2	chr17	chr1	61	0	0.491803278688525	0
	KICH	GAS7	RPL22	chr17	chr1	61	0	0.491803278688525	0
	KICH	GAS7	SDHB	chr17	chr1	61	0	0.491803278688525	0
	KICH	GAS7	SPEN	chr17	chr1	61	0	0.491803278688525	0
	KICH	MAP2K4	PAX7	chr17	chr1	61	0	0.491803278688525	0
	KICH	MAP2K4	PRDM2	chr17	chr1	61	0	0.491803278688525	0
	KICH	MAP2K4	RPL22	chr17	chr1	61	0	0.491803278688525	0
	KICH	MAP2K4	SDHB	chr17	chr1	61	0	0.491803278688525	0
	KICH	MAP2K4	SPEN	chr17	chr1	61	0	0.491803278688525	0
	KICH	PER1	PRDM16	chr17	chr1	61	0	0.491803278688525	0
	KICH	PER1	PRDM2	chr17	chr1	61	0	0.491803278688525	0
	KICH	PER1	RPL22	chr17	chr1	61	0	0.491803278688525	0
	KICH	PER1	SDHB	chr17	chr1	61	0	0.491803278688525	0
	KICH	PER1	SPEN	chr17	chr1	61	0	0.491803278688525	0
	KICH	RABEP1	RPL22	chr17	chr1	61	0	0.491803278688525	0
	KICH	RABEP1	SDHB	chr17	chr1	61	0	0.491803278688525	0
	KICH	RABEP1	SPEN	chr17	chr1	61	0	0.491803278688525	0
	KICH	GAS7	MTOR	chr17	chr1	61	0	0.475409836065574	0
	KICH	MAP2K4	MTOR	chr17	chr1	61	0	0.475409836065574	0
	KICH	GAS7	MGMT	chr17	chr10	61	0	0.540983606557377	0
	KICH	MAP2K4	MGMT	chr17	chr10	61	0	0.540983606557377	0
	KICH	H3F3B	MGMT	chr17	chr10	61	0	0.475409836065574	0.0163934426229508
	KICH	GAS7	QKI	chr17	chr6	61	0	0.508196721311475	0
	KICH	MAP2K4	QKI	chr17	chr6	61	0	0.508196721311475	0
	KICH	AFDN	MGMT	chr6	chr10	61	0	0.475409836065574	0
	KICH	FGFR1OP	MGMT	chr6	chr10	61	0	0.475409836065574	0
	KICH	FGFR1OP	GAS7	chr6	chr17	61	0	0.508196721311475	0
	KICH	FGFR1OP	MAP2K4	chr6	chr17	61	0	0.508196721311475	0
	KICH	AFDN	GAS7	chr6	chr17	61	0	0.491803278688525	0
	KICH	AFDN	MAP2K4	chr6	chr17	61	0	0.491803278688525	0
	KICH	DEK	GAS7	chr6	chr17	61	0	0.491803278688525	0
	KICH	DEK	MAP2K4	chr6	chr17	61	0	0.491803278688525	0
	KICH	FGFR1OP	PER1	chr6	chr17	61	0	0.475409836065574	0
	KICH	FGFR1OP	RABEP1	chr6	chr17	61	0	0.475409836065574	0
	KICH	FGFR1OP	TP53	chr6	chr17	61	0	0.475409836065574	0
	KIRC	FANCD2	FLT4	chr3	chr5	428	0.00467289719626168	0.00233644859813084	0.198598130841122
	KIRC	FANCD2	FGFR4	chr3	chr5	428	0.00467289719626168	0.00233644859813084	0.196261682242991
	KIRC	FANCD2	NSD1	chr3	chr5	428	0.00467289719626168	0.00233644859813084	0.196261682242991
	KIRC	SRGAP3	TLX3	chr3	chr5	428	0.00467289719626168	0.00233644859813084	0.196261682242991
	KIRC	CCR4	FLT4	chr3	chr5	428	0.00467289719626168	0	0.19392523364486
	KIRC	FANCD2	NPM1	chr3	chr5	428	0.00467289719626168	0.00233644859813084	0.19392523364486
	KIRC	FANCD2	TLX3	chr3	chr5	428	0.00467289719626168	0.00233644859813084	0.19392523364486
	KIRC	CCR4	FGFR4	chr3	chr5	428	0.00467289719626168	0	0.191588785046729
	KIRC	CCR4	NSD1	chr3	chr5	428	0.00467289719626168	0	0.191588785046729
	KIRC	FBLN2	FLT4	chr3	chr5	428	0.00700934579439252	0.00233644859813084	0.191588785046729
	KIRC	MLH1	NSD1	chr3	chr5	428	0.00467289719626168	0	0.191588785046729
	KIRC	CCR4	NPM1	chr3	chr5	428	0.00467289719626168	0	0.189252336448598
	KIRC	CCR4	TLX3	chr3	chr5	428	0.00467289719626168	0	0.189252336448598
	KIRC	FANCD2	PWWP2A	chr3	chr5	428	0.00467289719626168	0	0.189252336448598
	KIRC	FBLN2	FGFR4	chr3	chr5	428	0.00700934579439252	0.00233644859813084	0.189252336448598
	KIRC	FBLN2	NSD1	chr3	chr5	428	0.00700934579439252	0.00233644859813084	0.189252336448598
	KIRC	MLH1	NPM1	chr3	chr5	428	0.00467289719626168	0	0.189252336448598
	KIRC	MLH1	TLX3	chr3	chr5	428	0.00467289719626168	0	0.189252336448598
	KIRC	PPARG	TLX3	chr3	chr5	428	0.00700934579439252	0.00233644859813084	0.189252336448598
	KIRC	RAF1	TLX3	chr3	chr5	428	0.00700934579439252	0.00233644859813084	0.189252336448598
	KIRC	CCR4	EBF1	chr3	chr5	428	0.00467289719626168	0	0.186915887850467
	KIRC	CCR4	PWWP2A	chr3	chr5	428	0.00467289719626168	0	0.186915887850467
	KIRC	CTNNB1	FLT4	chr3	chr5	428	0.00467289719626168	0	0.186915887850467
	KIRC	FANCD2	PDGFRB	chr3	chr5	428	0.00467289719626168	0	0.186915887850467
	KIRC	FBLN2	NPM1	chr3	chr5	428	0.00700934579439252	0.00233644859813084	0.186915887850467
	KIRC	FBLN2	TLX3	chr3	chr5	428	0.00700934579439252	0.00233644859813084	0.186915887850467
	KIRC	MLH1	PWWP2A	chr3	chr5	428	0.00467289719626168	0	0.186915887850467
	KIRC	MYD88	NSD1	chr3	chr5	428	0.00467289719626168	0	0.186915887850467
	KIRC	PPARG	PWWP2A	chr3	chr5	428	0.00467289719626168	0	0.186915887850467
	KIRC	TGFBR2	TLX3	chr3	chr5	428	0.00467289719626168	0	0.186915887850467
	KIRC	CTNNB1	FGFR4	chr3	chr5	428	0.00467289719626168	0	0.184579439252336
	KIRC	CTNNB1	NSD1	chr3	chr5	428	0.00467289719626168	0	0.184579439252336
	KIRC	FANCD2	ITK	chr3	chr5	428	0.00467289719626168	0	0.184579439252336
	KIRC	FBLN2	PWWP2A	chr3	chr5	428	0.00467289719626168	0	0.184579439252336
	KIRC	MYD88	NPM1	chr3	chr5	428	0.00467289719626168	0	0.184579439252336
	KIRC	MYD88	TLX3	chr3	chr5	428	0.00467289719626168	0	0.184579439252336
	KIRC	FLT4	SRGAP3	chr5	chr3	428	0.00467289719626168	0.00233644859813084	0.200934579439252
	KIRC	FGFR4	SRGAP3	chr5	chr3	428	0.00467289719626168	0.00233644859813084	0.198598130841122
	KIRC	FLT4	VHL	chr5	chr3	428	0.00467289719626168	0.00233644859813084	0.198598130841122
	KIRC	NSD1	SRGAP3	chr5	chr3	428	0.00467289719626168	0.00233644859813084	0.198598130841122
	KIRC	FGFR4	VHL	chr5	chr3	428	0.00467289719626168	0.00233644859813084	0.196261682242991
	KIRC	NPM1	SRGAP3	chr5	chr3	428	0.00467289719626168	0.00233644859813084	0.196261682242991
	KIRC	NSD1	VHL	chr5	chr3	428	0.00467289719626168	0.00233644859813084	0.196261682242991
	KIRC	FLT4	MLH1	chr5	chr3	428	0.00467289719626168	0	0.19392523364486
	KIRC	FLT4	PPARG	chr5	chr3	428	0.00700934579439252	0.00233644859813084	0.19392523364486
	KIRC	FLT4	RAF1	chr5	chr3	428	0.00700934579439252	0.00233644859813084	0.19392523364486
	KIRC	NPM1	VHL	chr5	chr3	428	0.00467289719626168	0.00233644859813084	0.19392523364486
	KIRC	TLX3	VHL	chr5	chr3	428	0.00467289719626168	0.00233644859813084	0.19392523364486
	KIRC	EBF1	SRGAP3	chr5	chr3	428	0.00467289719626168	0	0.191588785046729
	KIRC	FGFR4	MLH1	chr5	chr3	428	0.00467289719626168	0	0.191588785046729
	KIRC	FGFR4	PPARG	chr5	chr3	428	0.00700934579439252	0.00233644859813084	0.191588785046729
	KIRC	FGFR4	RAF1	chr5	chr3	428	0.00700934579439252	0.00233644859813084	0.191588785046729
	KIRC	FLT4	TGFBR2	chr5	chr3	428	0.00467289719626168	0	0.191588785046729
	KIRC	FLT4	XPC	chr5	chr3	428	0.00700934579439252	0.00233644859813084	0.191588785046729
	KIRC	NSD1	PPARG	chr5	chr3	428	0.00700934579439252	0.00233644859813084	0.191588785046729
	KIRC	NSD1	RAF1	chr5	chr3	428	0.00700934579439252	0.00233644859813084	0.191588785046729
	KIRC	PWWP2A	SRGAP3	chr5	chr3	428	0.00467289719626168	0	0.191588785046729
	KIRC	CD74	SRGAP3	chr5	chr3	428	0.00467289719626168	0	0.189252336448598
	KIRC	CSF1R	SRGAP3	chr5	chr3	428	0.00467289719626168	0	0.189252336448598
	KIRC	EBF1	FANCD2	chr5	chr3	428	0.00467289719626168	0	0.189252336448598
	KIRC	EBF1	VHL	chr5	chr3	428	0.00467289719626168	0	0.189252336448598
	KIRC	FGFR4	TGFBR2	chr5	chr3	428	0.00467289719626168	0	0.189252336448598
	KIRC	FGFR4	XPC	chr5	chr3	428	0.00700934579439252	0.00233644859813084	0.189252336448598
	KIRC	FLT4	MYD88	chr5	chr3	428	0.00467289719626168	0	0.189252336448598
	KIRC	NPM1	PPARG	chr5	chr3	428	0.00700934579439252	0.00233644859813084	0.189252336448598
	KIRC	NPM1	RAF1	chr5	chr3	428	0.00700934579439252	0.00233644859813084	0.189252336448598
	KIRC	NSD1	TGFBR2	chr5	chr3	428	0.00467289719626168	0	0.189252336448598
	KIRC	NSD1	XPC	chr5	chr3	428	0.00700934579439252	0.00233644859813084	0.189252336448598
	KIRC	PDGFRB	SRGAP3	chr5	chr3	428	0.00467289719626168	0	0.189252336448598
	KIRC	PWWP2A	VHL	chr5	chr3	428	0.00467289719626168	0	0.189252336448598
	KIRC	ARHGAP26	SRGAP3	chr5	chr3	428	0.00467289719626168	0	0.186915887850467
	KIRC	CD74	FANCD2	chr5	chr3	428	0.00467289719626168	0	0.186915887850467
	KIRC	CD74	VHL	chr5	chr3	428	0.00467289719626168	0	0.186915887850467
	KIRC	CSF1R	FANCD2	chr5	chr3	428	0.00467289719626168	0	0.186915887850467
	KIRC	CSF1R	VHL	chr5	chr3	428	0.00467289719626168	0	0.186915887850467
	KIRC	EBF1	MLH1	chr5	chr3	428	0.00467289719626168	0	0.186915887850467
	KIRC	EBF1	PPARG	chr5	chr3	428	0.00467289719626168	0	0.186915887850467
	KIRC	EBF1	RAF1	chr5	chr3	428	0.00467289719626168	0	0.186915887850467
	KIRC	FGFR4	MYD88	chr5	chr3	428	0.00467289719626168	0	0.186915887850467
	KIRC	ITK	SRGAP3	chr5	chr3	428	0.00467289719626168	0	0.186915887850467
	KIRC	NPM1	TGFBR2	chr5	chr3	428	0.00467289719626168	0	0.186915887850467
	KIRC	NPM1	XPC	chr5	chr3	428	0.00700934579439252	0.00233644859813084	0.186915887850467
	KIRC	PDGFRB	VHL	chr5	chr3	428	0.00467289719626168	0	0.186915887850467
	KIRC	PWWP2A	RAF1	chr5	chr3	428	0.00467289719626168	0	0.186915887850467
	KIRC	TLX3	XPC	chr5	chr3	428	0.00700934579439252	0.00233644859813084	0.186915887850467
	KIRC	ARHGAP26	FANCD2	chr5	chr3	428	0.00467289719626168	0	0.184579439252336
	KIRC	ARHGAP26	VHL	chr5	chr3	428	0.00467289719626168	0	0.184579439252336
	KIRC	CD74	PPARG	chr5	chr3	428	0.00467289719626168	0	0.184579439252336
	KIRC	CD74	RAF1	chr5	chr3	428	0.00467289719626168	0	0.184579439252336
	KIRC	CSF1R	PPARG	chr5	chr3	428	0.00467289719626168	0	0.184579439252336
	KIRC	CSF1R	RAF1	chr5	chr3	428	0.00467289719626168	0	0.184579439252336
	KIRC	EBF1	FBLN2	chr5	chr3	428	0.00467289719626168	0	0.184579439252336
	KIRC	EBF1	TGFBR2	chr5	chr3	428	0.00467289719626168	0	0.184579439252336
	KIRC	EBF1	XPC	chr5	chr3	428	0.00467289719626168	0	0.184579439252336
	KIRC	ITK	VHL	chr5	chr3	428	0.00467289719626168	0	0.184579439252336
	KIRC	PDGFRB	PPARG	chr5	chr3	428	0.00467289719626168	0	0.184579439252336
	KIRC	PDGFRB	RAF1	chr5	chr3	428	0.00467289719626168	0	0.184579439252336
	KIRC	PWWP2A	TGFBR2	chr5	chr3	428	0.00467289719626168	0	0.184579439252336
	KIRC	PWWP2A	XPC	chr5	chr3	428	0.00467289719626168	0	0.184579439252336
	KIRC	ARHGAP26	CCR4	chr5	chr3	428	0.00467289719626168	0	0.182242990654206
	KIRP	CLTC	CNTNAP2	chr17	chr7	259	0.227799227799228	0	0
	KIRP	CLTC	EZH2	chr17	chr7	259	0.22007722007722	0	0
	KIRP	CLTC	KMT2C	chr17	chr7	259	0.22007722007722	0	0
	KIRP	CLTC	MNX1	chr17	chr7	259	0.22007722007722	0	0
	KIRP	CLTC	TRB	chr17	chr7	259	0.22007722007722	0	0
	KIRP	HLF	KMT2C	chr17	chr7	259	0.22007722007722	0	0
	KIRP	HLF	MNX1	chr17	chr7	259	0.22007722007722	0	0
	KIRP	HLF	TRB	chr17	chr7	259	0.22007722007722	0	0
	KIRP	MSI2	TRB	chr17	chr7	259	0.22007722007722	0	0
	KIRP	RNF43	TRB	chr17	chr7	259	0.22007722007722	0	0
	KIRP	ASPSCR1	CNTNAP2	chr17	chr7	259	0.216216216216216	0	0
	KIRP	AXIN2	CNTNAP2	chr17	chr7	259	0.216216216216216	0	0
	KIRP	CLTC	CREB3L2	chr17	chr7	259	0.216216216216216	0	0
	KIRP	CLTC	FAM131B	chr17	chr7	259	0.216216216216216	0	0
	KIRP	CLTC	GRM3	chr17	chr7	259	0.216216216216216	0	0
	KIRP	CLTC	MET	chr17	chr7	259	0.216216216216216	0	0
	KIRP	HLF	MET	chr17	chr7	259	0.216216216216216	0	0
	KIRP	BRIP1	CNTNAP2	chr17	chr7	259	0.212355212355212	0	0
	KIRP	CANT1	CNTNAP2	chr17	chr7	259	0.212355212355212	0	0
	KIRP	CD79B	CNTNAP2	chr17	chr7	259	0.212355212355212	0	0
	KIRP	CLTC	KIAA1549	chr17	chr7	259	0.212355212355212	0	0
	KIRP	CLTC	SND1	chr17	chr7	259	0.212355212355212	0	0
	KIRP	CLTC	TRIM24	chr17	chr7	259	0.212355212355212	0	0
	KIRP	HLF	KIAA1549	chr17	chr7	259	0.212355212355212	0	0
	KIRP	HLF	SND1	chr17	chr7	259	0.212355212355212	0	0
	KIRP	HLF	TRIM24	chr17	chr7	259	0.212355212355212	0	0
	KIRP	MSI2	SND1	chr17	chr7	259	0.212355212355212	0	0
	KIRP	MSI2	TRIM24	chr17	chr7	259	0.212355212355212	0	0
	KIRP	RNF43	SND1	chr17	chr7	259	0.212355212355212	0	0
	KIRP	RNF43	TRIM24	chr17	chr7	259	0.212355212355212	0	0
	KIRP	ASPSCR1	CDK6	chr17	chr7	259	0.208494208494208	0	0
	KIRP	ASPSCR1	EZH2	chr17	chr7	259	0.208494208494208	0	0
	KIRP	ASPSCR1	KMT2C	chr17	chr7	259	0.208494208494208	0	0
	KIRP	ASPSCR1	MNX1	chr17	chr7	259	0.208494208494208	0	0
	KIRP	ASPSCR1	TRB	chr17	chr7	259	0.208494208494208	0	0
	KIRP	AXIN2	CDK6	chr17	chr7	259	0.208494208494208	0	0
	KIRP	AXIN2	EZH2	chr17	chr7	259	0.208494208494208	0	0
	KIRP	AXIN2	KMT2C	chr17	chr7	259	0.208494208494208	0	0
	KIRP	AXIN2	MNX1	chr17	chr7	259	0.208494208494208	0	0
	KIRP	AXIN2	TRB	chr17	chr7	259	0.208494208494208	0	0
	KIRP	CLTC	POT1	chr17	chr7	259	0.208494208494208	0	0
	KIRP	CLTC	SMO	chr17	chr7	259	0.208494208494208	0	0
	KIRP	HLF	POT1	chr17	chr7	259	0.208494208494208	0	0
	KIRP	HLF	SMO	chr17	chr7	259	0.208494208494208	0	0
	KIRP	MSI2	POT1	chr17	chr7	259	0.208494208494208	0	0
	KIRP	MSI2	SMO	chr17	chr7	259	0.208494208494208	0	0
	KIRP	PRKAR1A	TRB	chr17	chr7	259	0.208494208494208	0	0
	KIRP	RNF43	SMO	chr17	chr7	259	0.208494208494208	0	0
	KIRP	ASPSCR1	CREB3L2	chr17	chr7	259	0.204633204633205	0	0
	KIRP	ASPSCR1	FAM131B	chr17	chr7	259	0.204633204633205	0	0
	KIRP	CNTNAP2	HLF	chr7	chr17	259	0.227799227799228	0	0
	KIRP	CNTNAP2	MSI2	chr7	chr17	259	0.227799227799228	0	0
	KIRP	CNTNAP2	RNF43	chr7	chr17	259	0.227799227799228	0	0
	KIRP	CDK6	CLTC	chr7	chr17	259	0.22007722007722	0	0
	KIRP	CDK6	HLF	chr7	chr17	259	0.22007722007722	0	0
	KIRP	CDK6	MSI2	chr7	chr17	259	0.22007722007722	0	0
	KIRP	CDK6	RNF43	chr7	chr17	259	0.22007722007722	0	0
	KIRP	EZH2	HLF	chr7	chr17	259	0.22007722007722	0	0
	KIRP	EZH2	MSI2	chr7	chr17	259	0.22007722007722	0	0
	KIRP	EZH2	RNF43	chr7	chr17	259	0.22007722007722	0	0
	KIRP	KMT2C	MSI2	chr7	chr17	259	0.22007722007722	0	0
	KIRP	KMT2C	RNF43	chr7	chr17	259	0.22007722007722	0	0
	KIRP	MNX1	MSI2	chr7	chr17	259	0.22007722007722	0	0
	KIRP	MNX1	RNF43	chr7	chr17	259	0.22007722007722	0	0
	KIRP	AKAP9	CLTC	chr7	chr17	259	0.216216216216216	0	0
	KIRP	AKAP9	HLF	chr7	chr17	259	0.216216216216216	0	0
	KIRP	AKAP9	MSI2	chr7	chr17	259	0.216216216216216	0	0
	KIRP	AKAP9	RNF43	chr7	chr17	259	0.216216216216216	0	0
	KIRP	CNTNAP2	PRKAR1A	chr7	chr17	259	0.216216216216216	0	0
	KIRP	CREB3L2	HLF	chr7	chr17	259	0.216216216216216	0	0
	KIRP	CREB3L2	MSI2	chr7	chr17	259	0.216216216216216	0	0
	KIRP	CREB3L2	RNF43	chr7	chr17	259	0.216216216216216	0	0
	KIRP	FAM131B	HLF	chr7	chr17	259	0.216216216216216	0	0
	KIRP	FAM131B	MSI2	chr7	chr17	259	0.216216216216216	0	0
	KIRP	FAM131B	RNF43	chr7	chr17	259	0.216216216216216	0	0
	KIRP	GRM3	HLF	chr7	chr17	259	0.216216216216216	0	0
	KIRP	GRM3	MSI2	chr7	chr17	259	0.216216216216216	0	0
	KIRP	GRM3	RNF43	chr7	chr17	259	0.216216216216216	0	0
	KIRP	MET	MSI2	chr7	chr17	259	0.216216216216216	0	0
	KIRP	MET	RNF43	chr7	chr17	259	0.216216216216216	0	0
	KIRP	CNTNAP2	H3F3B	chr7	chr17	259	0.212355212355212	0	0
	KIRP	CNTNAP2	PPM1D	chr7	chr17	259	0.212355212355212	0	0
	KIRP	CNTNAP2	RNF213	chr7	chr17	259	0.212355212355212	0	0
	KIRP	CNTNAP2	SRSF2	chr7	chr17	259	0.212355212355212	0	0
	KIRP	KIAA1549	MSI2	chr7	chr17	259	0.212355212355212	0	0
	KIRP	KIAA1549	RNF43	chr7	chr17	259	0.212355212355212	0	0
	KIRP	BRAF	CLTC	chr7	chr17	259	0.208494208494208	0	0.00386100386100386
	KIRP	BRAF	HLF	chr7	chr17	259	0.208494208494208	0	0.00386100386100386
	KIRP	BRAF	MSI2	chr7	chr17	259	0.208494208494208	0	0.00386100386100386
	KIRP	BRAF	RNF43	chr7	chr17	259	0.208494208494208	0	0.00386100386100386
	KIRP	CDK6	PRKAR1A	chr7	chr17	259	0.208494208494208	0	0
	KIRP	CNTNAP2	DDX5	chr7	chr17	259	0.208494208494208	0	0
	KIRP	CNTNAP2	2021-09-09	chr7	chr17	259	0.208494208494208	0	0
	KIRP	EZH2	PRKAR1A	chr7	chr17	259	0.208494208494208	0	0
	KIRP	KMT2C	PRKAR1A	chr7	chr17	259	0.208494208494208	0	0
	KIRP	MNX1	PRKAR1A	chr7	chr17	259	0.208494208494208	0	0
	KIRP	POT1	RNF43	chr7	chr17	259	0.208494208494208	0	0
	KIRP	AKAP9	ASPSCR1	chr7	chr17	259	0.204633204633205	0	0
	KIRP	AKAP9	AXIN2	chr7	chr17	259	0.204633204633205	0	0
	KIRP	AKAP9	PRKAR1A	chr7	chr17	259	0.204633204633205	0	0
	LGG	ATP1A1	CCNE1	chr1	chr19	470	0	0.280851063829787	0.00212765957446809
	LGG	BCL10	CCNE1	chr1	chr19	470	0	0.276595744680851	0.00212765957446809
	LGG	CAMTA1	CCNE1	chr1	chr19	470	0	0.276595744680851	0.0106382978723404
	LGG	ARHGEF10L	CCNE1	chr1	chr19	470	0	0.270212765957447	0.00212765957446809
	LGG	ARID1A	CCNE1	chr1	chr19	470	0	0.270212765957447	0.00638297872340426
	LGG	CASP9	CCNE1	chr1	chr19	470	0	0.270212765957447	0.00425531914893617
	LGG	ATP1A1	CEP89	chr1	chr19	470	0	0.223404255319149	0.00425531914893617
	LGG	BCL10	CEP89	chr1	chr19	470	0	0.221276595744681	0.00212765957446809
	LGG	CAMTA1	CEP89	chr1	chr19	470	0	0.219148936170213	0.00851063829787234
	LGG	CDKN2C	CEP89	chr1	chr19	470	0	0.217021276595745	0.00425531914893617
	LGG	ARHGEF10L	CEP89	chr1	chr19	470	0	0.214893617021277	0.00212765957446809
	LGG	ARID1A	CEP89	chr1	chr19	470	0	0.214893617021277	0.00425531914893617
	LGG	CASP9	CEP89	chr1	chr19	470	0	0.214893617021277	0.00212765957446809
	LGG	ATP1A1	CEBPA	chr1	chr19	470	0	0.197872340425532	0.00425531914893617
	LGG	BCL10	CEBPA	chr1	chr19	470	0	0.195744680851064	0.00212765957446809
	LGG	CAMTA1	CBLC	chr1	chr19	470	0	0.195744680851064	0.00638297872340426
	LGG	CAMTA1	ERCC2	chr1	chr19	470	0	0.195744680851064	0.00638297872340426
	LGG	NRAS	POLD1	chr1	chr19	470	0	0.195744680851064	0
	LGG	NRAS	PPP2R1A	chr1	chr19	470	0	0.195744680851064	0
	LGG	NRAS	TFPT	chr1	chr19	470	0	0.195744680851064	0
	LGG	CCNE1	NRAS	chr19	chr1	470	0	0.280851063829787	0.00212765957446809
	LGG	CCNE1	PRDM16	chr19	chr1	470	0	0.280851063829787	0.00212765957446809
	LGG	CCNE1	TENT5C	chr19	chr1	470	0	0.280851063829787	0.00212765957446809
	LGG	CCNE1	RBM15	chr19	chr1	470	0	0.278723404255319	0.00212765957446809
	LGG	CCNE1	TRIM33	chr19	chr1	470	0	0.278723404255319	0.00212765957446809
	LGG	CCNE1	FUBP1	chr19	chr1	470	0	0.276595744680851	0.00212765957446809
	LGG	CCNE1	JAK1	chr19	chr1	470	0	0.276595744680851	0.00212765957446809
	LGG	CCNE1	JUN	chr19	chr1	470	0	0.276595744680851	0.00425531914893617
	LGG	CCNE1	RPL22	chr19	chr1	470	0	0.276595744680851	0.0106382978723404
	LGG	CCNE1	RPL5	chr19	chr1	470	0	0.276595744680851	0.00212765957446809
	LGG	CCNE1	MTOR	chr19	chr1	470	0	0.274468085106383	0.00425531914893617
	LGG	CCNE1	PRDM2	chr19	chr1	470	0	0.274468085106383	0.00425531914893617
	LGG	CCNE1	STIL	chr19	chr1	470	0	0.274468085106383	0.00425531914893617
	LGG	CCNE1	TAL1	chr19	chr1	470	0	0.274468085106383	0.00425531914893617
	LGG	CCNE1	CDKN2C	chr19	chr1	470	0	0.272340425531915	0.00851063829787234
	LGG	CCNE1	EPS15	chr19	chr1	470	0	0.272340425531915	0.00638297872340426
	LGG	CCNE1	MPL	chr19	chr1	470	0	0.272340425531915	0.00212765957446809
	LGG	CCNE1	MUTYH	chr19	chr1	470	0.00212765957446809	0.272340425531915	0.00212765957446809
	LGG	CCNE1	MYCL	chr19	chr1	470	0	0.272340425531915	0.00212765957446809
	LGG	CCNE1	CSF3R	chr19	chr1	470	0	0.270212765957447	0.00425531914893617
	LGG	CCNE1	ID3	chr19	chr1	470	0	0.270212765957447	0.00638297872340426
	LGG	CCNE1	LCK	chr19	chr1	470	0	0.270212765957447	0.00638297872340426
	LGG	CCNE1	MDS2	chr19	chr1	470	0	0.270212765957447	0.00638297872340426
	LGG	CCNE1	PAX7	chr19	chr1	470	0	0.270212765957447	0.00212765957446809
	LGG	CCNE1	SDHB	chr19	chr1	470	0	0.270212765957447	0.00212765957446809
	LGG	CCNE1	SFPQ	chr19	chr1	470	0	0.270212765957447	0.00425531914893617
	LGG	CCNE1	SPEN	chr19	chr1	470	0	0.270212765957447	0.00425531914893617
	LGG	CCNE1	THRAP3	chr19	chr1	470	0	0.270212765957447	0.00425531914893617
	LGG	CEP89	NRAS	chr19	chr1	470	0	0.225531914893617	0.00425531914893617
	LGG	CEP89	PRDM16	chr19	chr1	470	0	0.223404255319149	0.00212765957446809
	LGG	CEP89	RBM15	chr19	chr1	470	0	0.223404255319149	0.00425531914893617
	LGG	CEP89	TENT5C	chr19	chr1	470	0	0.223404255319149	0.00425531914893617
	LGG	CEP89	TRIM33	chr19	chr1	470	0	0.223404255319149	0.00425531914893617
	LGG	CEP89	FUBP1	chr19	chr1	470	0	0.221276595744681	0.00212765957446809
	LGG	CEP89	JAK1	chr19	chr1	470	0	0.221276595744681	0.00212765957446809
	LGG	CEP89	JUN	chr19	chr1	470	0	0.221276595744681	0.00212765957446809
	LGG	CEP89	RPL5	chr19	chr1	470	0	0.221276595744681	0.00425531914893617
	LGG	CEP89	RPL22	chr19	chr1	470	0	0.219148936170213	0.00851063829787234
	LGG	CEP89	STIL	chr19	chr1	470	0	0.219148936170213	0.00212765957446809
	LGG	CEP89	TAL1	chr19	chr1	470	0	0.219148936170213	0.00212765957446809
	LGG	CEP89	EPS15	chr19	chr1	470	0	0.217021276595745	0.00212765957446809
	LGG	CEP89	MPL	chr19	chr1	470	0	0.217021276595745	0.00212765957446809
	LGG	CEP89	MTOR	chr19	chr1	470	0	0.217021276595745	0.00425531914893617
	LGG	CEP89	MUTYH	chr19	chr1	470	0.00212765957446809	0.217021276595745	0.00212765957446809
	LGG	CEP89	MYCL	chr19	chr1	470	0	0.217021276595745	0.00212765957446809
	LGG	CEP89	PRDM2	chr19	chr1	470	0	0.217021276595745	0.00212765957446809
	LGG	CEP89	CSF3R	chr19	chr1	470	0	0.214893617021277	0.00212765957446809
	LGG	CEP89	ID3	chr19	chr1	470	0	0.214893617021277	0.00425531914893617
	LGG	CEP89	LCK	chr19	chr1	470	0	0.214893617021277	0.00212765957446809
	LGG	CEP89	MDS2	chr19	chr1	470	0	0.214893617021277	0.00425531914893617
	LGG	CEP89	PAX7	chr19	chr1	470	0	0.214893617021277	0.00212765957446809
	LGG	CEP89	SDHB	chr19	chr1	470	0	0.214893617021277	0.00212765957446809
	LGG	CEP89	SFPQ	chr19	chr1	470	0	0.214893617021277	0.00212765957446809
	LGG	CEP89	SPEN	chr19	chr1	470	0	0.214893617021277	0.00212765957446809
	LGG	CEP89	THRAP3	chr19	chr1	470	0	0.214893617021277	0.00212765957446809
	LGG	CEBPA	NRAS	chr19	chr1	470	0	0.2	0.00425531914893617
	LGG	CEBPA	PRDM16	chr19	chr1	470	0	0.197872340425532	0.00212765957446809
	LGG	CEBPA	RBM15	chr19	chr1	470	0	0.197872340425532	0.00425531914893617
	LGG	CEBPA	TENT5C	chr19	chr1	470	0	0.197872340425532	0.00425531914893617
	LGG	CEBPA	TRIM33	chr19	chr1	470	0	0.197872340425532	0.00425531914893617
	LGG	BAX	CAMTA1	chr19	chr1	470	0	0.195744680851064	0.00851063829787234
	LGG	BAX	NRAS	chr19	chr1	470	0	0.195744680851064	0
	LGG	BAX	PRDM16	chr19	chr1	470	0	0.195744680851064	0.00212765957446809
	LGG	BCL2L12	CAMTA1	chr19	chr1	470	0	0.195744680851064	0.00638297872340426
	LGG	BCL2L12	NRAS	chr19	chr1	470	0	0.195744680851064	0
	LGG	BCL2L12	PRDM16	chr19	chr1	470	0	0.195744680851064	0
	LGG	BCL3	CAMTA1	chr19	chr1	470	0	0.195744680851064	0.00638297872340426
	LGG	BCL3	NRAS	chr19	chr1	470	0	0.195744680851064	0
	LGG	BCL3	PRDM16	chr19	chr1	470	0	0.195744680851064	0
	LGG	CBLC	NRAS	chr19	chr1	470	0	0.195744680851064	0
	LGG	CBLC	PRDM16	chr19	chr1	470	0	0.195744680851064	0
	LGG	CEBPA	FUBP1	chr19	chr1	470	0	0.195744680851064	0.00212765957446809
	LGG	CEBPA	JAK1	chr19	chr1	470	0	0.195744680851064	0.00212765957446809
	LGG	CEBPA	JUN	chr19	chr1	470	0	0.195744680851064	0.00212765957446809
	LGG	CEBPA	RPL5	chr19	chr1	470	0	0.195744680851064	0.00425531914893617
	LGG	CNOT3	NRAS	chr19	chr1	470	0	0.195744680851064	0
	LGG	ERCC2	NRAS	chr19	chr1	470	0	0.195744680851064	0
	LGG	ERCC2	PRDM16	chr19	chr1	470	0	0.195744680851064	0
	LGG	KLK2	NRAS	chr19	chr1	470	0	0.195744680851064	0
	LGG	BAX	RBM15	chr19	chr1	470	0	0.193617021276596	0
	LIHC	MUC1	RSPO2	chr1	chr8	352	0.275568181818182	0	0.0142045454545455
	LIHC	DDR2	EXT1	chr1	chr8	352	0.272727272727273	0	0.00852272727272727
	LIHC	MUC1	PABPC1	chr1	chr8	352	0.272727272727273	0	0.00568181818181818
	LIHC	MUC1	UBR5	chr1	chr8	352	0.272727272727273	0	0.00568181818181818
	LIHC	FCRL4	RSPO2	chr1	chr8	352	0.269886363636364	0	0.0113636363636364
	LIHC	LMNA	RSPO2	chr1	chr8	352	0.269886363636364	0	0.0142045454545455
	LIHC	MUC1	MYC	chr1	chr8	352	0.269886363636364	0	0.0142045454545455
	LIHC	MUC1	RAD21	chr1	chr8	352	0.269886363636364	0	0.0142045454545455
	LIHC	NTRK1	RSPO2	chr1	chr8	352	0.269886363636364	0	0.0142045454545455
	LIHC	PRCC	RSPO2	chr1	chr8	352	0.269886363636364	0	0.0142045454545455
	LIHC	DDR2	EIF3E	chr1	chr8	352	0.267045454545455	0	0.00852272727272727
	LIHC	DDR2	RSPO2	chr1	chr8	352	0.267045454545455	0	0.00852272727272727
	LIHC	FCGR2B	RSPO2	chr1	chr8	352	0.267045454545455	0	0.00852272727272727
	LIHC	FCRL4	PABPC1	chr1	chr8	352	0.267045454545455	0	0.00284090909090909
	LIHC	FCRL4	UBR5	chr1	chr8	352	0.267045454545455	0	0.00284090909090909
	LIHC	LMNA	PABPC1	chr1	chr8	352	0.267045454545455	0	0.00568181818181818
	LIHC	LMNA	UBR5	chr1	chr8	352	0.267045454545455	0	0.00568181818181818
	LIHC	MUC1	NDRG1	chr1	chr8	352	0.267045454545455	0	0.0113636363636364
	LIHC	NTRK1	PABPC1	chr1	chr8	352	0.267045454545455	0	0.00568181818181818
	LIHC	NTRK1	UBR5	chr1	chr8	352	0.267045454545455	0	0.00568181818181818
	LIHC	PRCC	UBR5	chr1	chr8	352	0.267045454545455	0	0.00568181818181818
	LIHC	ARNT	EXT1	chr1	chr8	352	0.264204545454545	0	0.0142045454545455
	LIHC	DDR2	FAM135B	chr1	chr8	352	0.264204545454545	0	0.00852272727272727
	LIHC	DDR2	UBR5	chr1	chr8	352	0.264204545454545	0	0.00284090909090909
	LIHC	FCGR2B	UBR5	chr1	chr8	352	0.264204545454545	0	0.00284090909090909
	LIHC	FCRL4	MYC	chr1	chr8	352	0.264204545454545	0	0.0113636363636364
	LIHC	FCRL4	RAD21	chr1	chr8	352	0.264204545454545	0	0.0113636363636364
	LIHC	LMNA	MYC	chr1	chr8	352	0.264204545454545	0	0.0142045454545455
	LIHC	LMNA	RAD21	chr1	chr8	352	0.264204545454545	0	0.0142045454545455
	LIHC	NTRK1	RAD21	chr1	chr8	352	0.264204545454545	0	0.0142045454545455
	LIHC	PRCC	RAD21	chr1	chr8	352	0.264204545454545	0	0.0142045454545455
	LIHC	SDHC	UBR5	chr1	chr8	352	0.264204545454545	0	0.00568181818181818
	LIHC	TPM3	UBR5	chr1	chr8	352	0.264204545454545	0	0.00568181818181818
	LIHC	DDR2	MYC	chr1	chr8	352	0.261363636363636	0	0.0113636363636364
	LIHC	DDR2	PABPC1	chr1	chr8	352	0.261363636363636	0	0.00284090909090909
	LIHC	EXT1	MUC1	chr8	chr1	352	0.278409090909091	0	0.0142045454545455
	LIHC	EIF3E	MUC1	chr8	chr1	352	0.275568181818182	0	0.0142045454545455
	LIHC	COX6C	MUC1	chr8	chr1	352	0.272727272727273	0	0.00852272727272727
	LIHC	CSMD3	MUC1	chr8	chr1	352	0.272727272727273	0	0.0113636363636364
	LIHC	EXT1	FCRL4	chr8	chr1	352	0.272727272727273	0	0.0113636363636364
	LIHC	EXT1	LMNA	chr8	chr1	352	0.272727272727273	0	0.0142045454545455
	LIHC	EXT1	NTRK1	chr8	chr1	352	0.272727272727273	0	0.0142045454545455
	LIHC	EXT1	PRCC	chr8	chr1	352	0.272727272727273	0	0.0142045454545455
	LIHC	FAM135B	MUC1	chr8	chr1	352	0.272727272727273	0	0.0113636363636364
	LIHC	CDH17	MUC1	chr8	chr1	352	0.269886363636364	0	0.00568181818181818
	LIHC	EIF3E	FCRL4	chr8	chr1	352	0.269886363636364	0	0.0113636363636364
	LIHC	EIF3E	LMNA	chr8	chr1	352	0.269886363636364	0	0.0142045454545455
	LIHC	EIF3E	NTRK1	chr8	chr1	352	0.269886363636364	0	0.0142045454545455
	LIHC	EIF3E	PRCC	chr8	chr1	352	0.269886363636364	0	0.0142045454545455
	LIHC	EXT1	S100A7	chr8	chr1	352	0.269886363636364	0	0.0142045454545455
	LIHC	EXT1	TPM3	chr8	chr1	352	0.269886363636364	0	0.0142045454545455
	LIHC	COX6C	FCRL4	chr8	chr1	352	0.267045454545455	0	0.00568181818181818
	LIHC	COX6C	LMNA	chr8	chr1	352	0.267045454545455	0	0.00852272727272727
	LIHC	COX6C	NTRK1	chr8	chr1	352	0.267045454545455	0	0.00852272727272727
	LIHC	COX6C	PRCC	chr8	chr1	352	0.267045454545455	0	0.00852272727272727
	LIHC	CSMD3	DDR2	chr8	chr1	352	0.267045454545455	0	0.00568181818181818
	LIHC	CSMD3	FCRL4	chr8	chr1	352	0.267045454545455	0	0.00852272727272727
	LIHC	CSMD3	LMNA	chr8	chr1	352	0.267045454545455	0	0.0113636363636364
	LIHC	CSMD3	NTRK1	chr8	chr1	352	0.267045454545455	0	0.0113636363636364
	LIHC	CSMD3	PRCC	chr8	chr1	352	0.267045454545455	0	0.0113636363636364
	LIHC	EIF3E	FCGR2B	chr8	chr1	352	0.267045454545455	0	0.00852272727272727
	LIHC	EIF3E	S100A7	chr8	chr1	352	0.267045454545455	0	0.0113636363636364
	LIHC	EIF3E	SDHC	chr8	chr1	352	0.267045454545455	0	0.0142045454545455
	LIHC	EIF3E	TPM3	chr8	chr1	352	0.267045454545455	0	0.0113636363636364
	LIHC	EXT1	FCGR2B	chr8	chr1	352	0.267045454545455	0	0.00852272727272727
	LIHC	EXT1	SDHC	chr8	chr1	352	0.267045454545455	0	0.0142045454545455
	LIHC	FAM135B	FCRL4	chr8	chr1	352	0.267045454545455	0	0.00852272727272727
	LIHC	FAM135B	LMNA	chr8	chr1	352	0.267045454545455	0	0.0113636363636364
	LIHC	FAM135B	NTRK1	chr8	chr1	352	0.267045454545455	0	0.0113636363636364
	LIHC	FAM135B	PRCC	chr8	chr1	352	0.267045454545455	0	0.0113636363636364
	LIHC	PABPC1	PRCC	chr8	chr1	352	0.267045454545455	0	0.00568181818181818
	LIHC	RSPO2	S100A7	chr8	chr1	352	0.267045454545455	0	0.0113636363636364
	LIHC	RSPO2	SDHC	chr8	chr1	352	0.267045454545455	0	0.0142045454545455
	LIHC	RSPO2	TPM3	chr8	chr1	352	0.267045454545455	0	0.0113636363636364
	LIHC	CDH17	LMNA	chr8	chr1	352	0.264204545454545	0	0.00568181818181818
	LIHC	CDH17	TPM3	chr8	chr1	352	0.264204545454545	0	0.00568181818181818
	LIHC	COX6C	SDHC	chr8	chr1	352	0.264204545454545	0	0.00852272727272727
	LIHC	COX6C	TPM3	chr8	chr1	352	0.264204545454545	0	0.00852272727272727
	LIHC	CSMD3	FCGR2B	chr8	chr1	352	0.264204545454545	0	0.00568181818181818
	LIHC	CSMD3	PBX1	chr8	chr1	352	0.264204545454545	0	0.00852272727272727
	LIHC	CSMD3	S100A7	chr8	chr1	352	0.264204545454545	0	0.0113636363636364
	LIHC	CSMD3	SDHC	chr8	chr1	352	0.264204545454545	0	0.0113636363636364
	LIHC	CSMD3	TPM3	chr8	chr1	352	0.264204545454545	0	0.0113636363636364
	LIHC	EXT1	PBX1	chr8	chr1	352	0.264204545454545	0	0.0113636363636364
	LIHC	FAM135B	S100A7	chr8	chr1	352	0.264204545454545	0	0.0113636363636364
	LIHC	FAM135B	TPM3	chr8	chr1	352	0.264204545454545	0	0.0113636363636364
	LIHC	MYC	NTRK1	chr8	chr1	352	0.264204545454545	0	0.0142045454545455
	LIHC	MYC	PRCC	chr8	chr1	352	0.264204545454545	0	0.0142045454545455
	LIHC	PABPC1	SDHC	chr8	chr1	352	0.264204545454545	0	0.00568181818181818
	LIHC	PABPC1	TPM3	chr8	chr1	352	0.264204545454545	0	0.00568181818181818
	LIHC	ARHGEF10	MUC1	chr8	chr1	352	0.0142045454545455	0	0.261363636363636
	LIHC	CDH17	FCRL4	chr8	chr1	352	0.261363636363636	0	0.00284090909090909
	LIHC	CDH17	NTRK1	chr8	chr1	352	0.261363636363636	0	0.00568181818181818
	LIHC	CDH17	PRCC	chr8	chr1	352	0.261363636363636	0	0.00568181818181818
	LIHC	CDH17	S100A7	chr8	chr1	352	0.261363636363636	0	0.00568181818181818
	LIHC	COX6C	DDR2	chr8	chr1	352	0.261363636363636	0	0.00568181818181818
	LIHC	COX6C	FCGR2B	chr8	chr1	352	0.261363636363636	0	0.00568181818181818
	LIHC	COX6C	S100A7	chr8	chr1	352	0.261363636363636	0	0.00852272727272727
	LIHC	CSMD3	PRRX1	chr8	chr1	352	0.261363636363636	0	0.00852272727272727
	LIHC	CSMD3	PTPRC	chr8	chr1	352	0.261363636363636	0	0.00852272727272727
	LUAD	MUC1	TERT	chr1	chr5	515	0.16504854368932	0	0
	LUAD	ARNT	TERT	chr1	chr5	515	0.157281553398058	0	0.00194174757281553
	LUAD	MLLT11	TERT	chr1	chr5	515	0.157281553398058	0	0.00194174757281553
	LUAD	S100A7	TERT	chr1	chr5	515	0.157281553398058	0	0
	LUAD	SETDB1	TERT	chr1	chr5	515	0.157281553398058	0	0.00194174757281553
	LUAD	LMNA	TERT	chr1	chr5	515	0.14368932038835	0	0
	LUAD	ARNT	CTNND2	chr1	chr5	515	0.139805825242718	0	0.00776699029126214
	LUAD	FCRL4	TERT	chr1	chr5	515	0.139805825242718	0	0
	LUAD	ARNT	CDH10	chr1	chr5	515	0.137864077669903	0	0.00194174757281553
	LUAD	ARNT	DROSHA	chr1	chr5	515	0.137864077669903	0	0.00194174757281553
	LUAD	ARNT	IL7R	chr1	chr5	515	0.135922330097087	0	0
	LUAD	NTRK1	TERT	chr1	chr5	515	0.135922330097087	0	0.00194174757281553
	LUAD	PRCC	TERT	chr1	chr5	515	0.135922330097087	0	0.00194174757281553
	LUAD	ARNT	LIFR	chr1	chr5	515	0.132038834951456	0.00194174757281553	0.00194174757281553
	LUAD	FCGR2B	TERT	chr1	chr5	515	0.130097087378641	0	0
	LUAD	SDHC	TERT	chr1	chr5	515	0.130097087378641	0	0
	LUAD	ARNT	MYC	chr1	chr8	515	0.163106796116505	0	0.00194174757281553
	LUAD	MLLT11	MYC	chr1	chr8	515	0.163106796116505	0	0.00194174757281553
	LUAD	MUC1	MYC	chr1	chr8	515	0.155339805825243	0	0
	LUAD	ARNT	NDRG1	chr1	chr8	515	0.149514563106796	0.00194174757281553	0.00388349514563107
	LUAD	MLLT11	NDRG1	chr1	chr8	515	0.149514563106796	0	0.00388349514563107
	LUAD	LMNA	MYC	chr1	chr8	515	0.141747572815534	0	0
	LUAD	ARNT	FAM135B	chr1	chr8	515	0.139805825242718	0	0.00194174757281553
	LUAD	MUC1	NDRG1	chr1	chr8	515	0.139805825242718	0	0.00194174757281553
	LUAD	ARNT	RAD21	chr1	chr8	515	0.137864077669903	0	0.00194174757281553
	LUAD	MLLT11	RAD21	chr1	chr8	515	0.137864077669903	0	0.00194174757281553
	LUAD	ARNT	CSMD3	chr1	chr8	515	0.135922330097087	0.00194174757281553	0.00776699029126214
	LUAD	FCRL4	MYC	chr1	chr8	515	0.133980582524272	0	0
	LUAD	ARNT	EXT1	chr1	chr8	515	0.132038834951456	0	0.00388349514563107
	LUAD	FCGR2B	MYC	chr1	chr8	515	0.132038834951456	0	0
	LUAD	ARNT	COX6C	chr1	chr8	515	0.128155339805825	0	0.0058252427184466
	LUAD	ARNT	UBR5	chr1	chr8	515	0.128155339805825	0	0.00388349514563107
	LUAD	DDR2	MYC	chr1	chr8	515	0.128155339805825	0	0
	LUAD	LMNA	NDRG1	chr1	chr8	515	0.128155339805825	0	0.00194174757281553
	LUAD	MLLT11	UBR5	chr1	chr8	515	0.128155339805825	0	0.00388349514563107
	LUAD	MUC1	RAD21	chr1	chr8	515	0.128155339805825	0	0
	LUAD	SETDB1	UBR5	chr1	chr8	515	0.128155339805825	0	0.00388349514563107
	LUAD	ARNT	PABPC1	chr1	chr8	515	0.12621359223301	0	0.00388349514563107
	LUAD	MLLT11	PABPC1	chr1	chr8	515	0.12621359223301	0	0.00388349514563107
	LUAD	BCL9	MYC	chr1	chr8	515	0.124271844660194	0	0
	LUAD	TERT	TPM3	chr5	chr1	515	0.153398058252427	0	0
	LUAD	CTNND2	MUC1	chr5	chr1	515	0.147572815533981	0	0.00194174757281553
	LUAD	DROSHA	MUC1	chr5	chr1	515	0.141747572815534	0	0
	LUAD	CDH10	MUC1	chr5	chr1	515	0.139805825242718	0	0
	LUAD	CTNND2	MLLT11	chr5	chr1	515	0.139805825242718	0	0.00776699029126214
	LUAD	CTNND2	SETDB1	chr5	chr1	515	0.139805825242718	0	0.00776699029126214
	LUAD	CDH10	MLLT11	chr5	chr1	515	0.137864077669903	0	0.00194174757281553
	LUAD	CDH10	SETDB1	chr5	chr1	515	0.137864077669903	0	0.00194174757281553
	LUAD	CTNND2	S100A7	chr5	chr1	515	0.137864077669903	0	0.0058252427184466
	LUAD	CTNND2	TPM3	chr5	chr1	515	0.137864077669903	0	0.00388349514563107
	LUAD	DROSHA	MLLT11	chr5	chr1	515	0.137864077669903	0	0.00194174757281553
	LUAD	DROSHA	SETDB1	chr5	chr1	515	0.137864077669903	0	0.00194174757281553
	LUAD	IL7R	MUC1	chr5	chr1	515	0.137864077669903	0	0
	LUAD	CDH10	S100A7	chr5	chr1	515	0.135922330097087	0	0
	LUAD	CDH10	TPM3	chr5	chr1	515	0.135922330097087	0	0
	LUAD	IL7R	MLLT11	chr5	chr1	515	0.135922330097087	0	0
	LUAD	IL7R	SETDB1	chr5	chr1	515	0.135922330097087	0	0
	LUAD	LIFR	MUC1	chr5	chr1	515	0.133980582524272	0	0.00194174757281553
	LUAD	CTNND2	LMNA	chr5	chr1	515	0.132038834951456	0	0.00194174757281553
	LUAD	DROSHA	S100A7	chr5	chr1	515	0.132038834951456	0	0
	LUAD	DROSHA	TPM3	chr5	chr1	515	0.132038834951456	0	0
	LUAD	IL7R	S100A7	chr5	chr1	515	0.132038834951456	0	0
	LUAD	IL7R	TPM3	chr5	chr1	515	0.132038834951456	0	0
	LUAD	LIFR	MLLT11	chr5	chr1	515	0.132038834951456	0.00194174757281553	0.00194174757281553
	LUAD	LIFR	SETDB1	chr5	chr1	515	0.132038834951456	0.00194174757281553	0.00194174757281553
	LUAD	CDH10	LMNA	chr5	chr1	515	0.128155339805825	0	0
	LUAD	CTNND2	FCRL4	chr5	chr1	515	0.128155339805825	0	0.00194174757281553
	LUAD	DROSHA	LMNA	chr5	chr1	515	0.128155339805825	0	0
	LUAD	LIFR	S100A7	chr5	chr1	515	0.128155339805825	0	0.00388349514563107
	LUAD	LIFR	TPM3	chr5	chr1	515	0.128155339805825	0	0.00194174757281553
	LUAD	IL7R	LMNA	chr5	chr1	515	0.12621359223301	0	0
	LUAD	DROSHA	MYC	chr5	chr8	515	0.128155339805825	0	0.00194174757281553
	LUAD	CDH10	MYC	chr5	chr8	515	0.12621359223301	0	0.00194174757281553
	LUAD	MYC	SETDB1	chr8	chr1	515	0.163106796116505	0	0.00194174757281553
	LUAD	MYC	S100A7	chr8	chr1	515	0.155339805825243	0	0
	LUAD	NDRG1	SETDB1	chr8	chr1	515	0.149514563106796	0	0.00388349514563107
	LUAD	MYC	TPM3	chr8	chr1	515	0.147572815533981	0	0
	LUAD	NDRG1	S100A7	chr8	chr1	515	0.14368932038835	0	0.00194174757281553
	LUAD	FAM135B	MLLT11	chr8	chr1	515	0.139805825242718	0	0.00194174757281553
	LUAD	FAM135B	SETDB1	chr8	chr1	515	0.139805825242718	0	0.00194174757281553
	LUAD	NDRG1	TPM3	chr8	chr1	515	0.137864077669903	0	0.00194174757281553
	LUAD	RAD21	SETDB1	chr8	chr1	515	0.137864077669903	0	0.00194174757281553
	LUAD	CSMD3	MLLT11	chr8	chr1	515	0.135922330097087	0.00194174757281553	0.00776699029126214
	LUAD	CSMD3	SETDB1	chr8	chr1	515	0.135922330097087	0.00194174757281553	0.00776699029126214
	LUAD	MYC	NTRK1	chr8	chr1	515	0.135922330097087	0	0
	LUAD	MYC	PRCC	chr8	chr1	515	0.135922330097087	0	0
	LUAD	MYC	SDHC	chr8	chr1	515	0.133980582524272	0	0
	LUAD	RAD21	S100A7	chr8	chr1	515	0.133980582524272	0	0
	LUAD	CSMD3	S100A7	chr8	chr1	515	0.132038834951456	0	0.00776699029126214
	LUAD	EXT1	MLLT11	chr8	chr1	515	0.132038834951456	0	0.00388349514563107
	LUAD	EXT1	SETDB1	chr8	chr1	515	0.132038834951456	0	0.00388349514563107
	LUAD	FAM135B	MUC1	chr8	chr1	515	0.132038834951456	0	0
	LUAD	FAM135B	S100A7	chr8	chr1	515	0.132038834951456	0	0
	LUAD	COX6C	MLLT11	chr8	chr1	515	0.128155339805825	0	0.0058252427184466
	LUAD	COX6C	SETDB1	chr8	chr1	515	0.128155339805825	0	0.0058252427184466
	LUAD	EXT1	S100A7	chr8	chr1	515	0.128155339805825	0	0.00194174757281553
	LUAD	FAM135B	TPM3	chr8	chr1	515	0.128155339805825	0	0
	LUAD	PABPC1	SETDB1	chr8	chr1	515	0.12621359223301	0	0.00388349514563107
	LUAD	RAD21	TPM3	chr8	chr1	515	0.12621359223301	0	0
	LUAD	MYC	TERT	chr8	chr5	515	0.137864077669903	0	0
	LUSC	SOX2	TERT	chr3	chr5	508	0.395669291338583	0	0.00984251968503937
	LUSC	PIK3CA	TERT	chr3	chr5	508	0.391732283464567	0	0.00984251968503937
	LUSC	TBL1XR1	TERT	chr3	chr5	508	0.391732283464567	0	0.00984251968503937
	LUSC	BCL6	CTNND2	chr3	chr5	508	0.385826771653543	0	0.0118110236220472
	LUSC	IGF2BP2	TERT	chr3	chr5	508	0.383858267716535	0	0.00984251968503937
	LUSC	MAP3K13	TERT	chr3	chr5	508	0.383858267716535	0	0.00984251968503937
	LUSC	MECOM	TERT	chr3	chr5	508	0.383858267716535	0	0.00984251968503937
	LUSC	ETV5	TERT	chr3	chr5	508	0.37992125984252	0	0.00984251968503937
	LUSC	EIF4A2	TERT	chr3	chr5	508	0.377952755905512	0	0.00984251968503937
	LUSC	LPP	TERT	chr3	chr5	508	0.377952755905512	0	0.0137795275590551
	LUSC	BCL6	TERT	chr3	chr5	508	0.374015748031496	0	0.00984251968503937
	LUSC	MB21D2	TERT	chr3	chr5	508	0.366141732283465	0	0.00984251968503937
	LUSC	MUC4	TERT	chr3	chr5	508	0.362204724409449	0	0.00984251968503937
	LUSC	IGF2BP2	IL7R	chr3	chr5	508	0.348425196850394	0	0.00393700787401575
	LUSC	EIF4A2	IL7R	chr3	chr5	508	0.344488188976378	0	0.00393700787401575
	LUSC	ETV5	IL7R	chr3	chr5	508	0.344488188976378	0	0.00393700787401575
	LUSC	MLF1	TERT	chr3	chr5	508	0.344488188976378	0	0.00984251968503937
	LUSC	IGF2BP2	LIFR	chr3	chr5	508	0.34251968503937	0	0.00590551181102362
	LUSC	BCL6	IL7R	chr3	chr5	508	0.340551181102362	0	0.00393700787401575
	LUSC	BCL6	DROSHA	chr3	chr5	508	0.338582677165354	0	0.00590551181102362
	LUSC	EIF4A2	LIFR	chr3	chr5	508	0.338582677165354	0	0.00590551181102362
	LUSC	ETV5	LIFR	chr3	chr5	508	0.338582677165354	0	0.00590551181102362
	LUSC	BCL6	LIFR	chr3	chr5	508	0.334645669291339	0	0.00590551181102362
	LUSC	BCL6	CDH10	chr3	chr5	508	0.332677165354331	0	0.00984251968503937
	LUSC	GMPS	TERT	chr3	chr5	508	0.332677165354331	0	0.0078740157480315
	LUSC	GMPS	IL7R	chr3	chr5	508	0.297244094488189	0	0.00196850393700787
	LUSC	GMPS	LIFR	chr3	chr5	508	0.28740157480315	0	0.00393700787401575
	LUSC	CTNND2	SOX2	chr5	chr3	508	0.40748031496063	0	0.0118110236220472
	LUSC	CTNND2	TBL1XR1	chr5	chr3	508	0.405511811023622	0	0.0118110236220472
	LUSC	CTNND2	PIK3CA	chr5	chr3	508	0.401574803149606	0	0.0118110236220472
	LUSC	CTNND2	MECOM	chr5	chr3	508	0.397637795275591	0	0.00984251968503937
	LUSC	CTNND2	IGF2BP2	chr5	chr3	508	0.395669291338583	0	0.0118110236220472
	LUSC	CTNND2	MAP3K13	chr5	chr3	508	0.395669291338583	0	0.0118110236220472
	LUSC	CTNND2	ETV5	chr5	chr3	508	0.391732283464567	0	0.0118110236220472
	LUSC	CTNND2	LPP	chr5	chr3	508	0.391732283464567	0	0.015748031496063
	LUSC	CTNND2	EIF4A2	chr5	chr3	508	0.389763779527559	0	0.0118110236220472
	LUSC	CTNND2	TP63	chr5	chr3	508	0.389763779527559	0	0.0118110236220472
	LUSC	TERT	TP63	chr5	chr3	508	0.37992125984252	0	0.00984251968503937
	LUSC	CTNND2	MB21D2	chr5	chr3	508	0.377952755905512	0	0.0118110236220472
	LUSC	CTNND2	MUC4	chr5	chr3	508	0.37007874015748	0	0.0118110236220472
	LUSC	CTNND2	TFRC	chr5	chr3	508	0.37007874015748	0	0.0118110236220472
	LUSC	TERT	TFRC	chr5	chr3	508	0.362204724409449	0	0.00984251968503937
	LUSC	IL7R	SOX2	chr5	chr3	508	0.358267716535433	0	0.00393700787401575
	LUSC	DROSHA	SOX2	chr5	chr3	508	0.356299212598425	0	0.00590551181102362
	LUSC	IL7R	TBL1XR1	chr5	chr3	508	0.356299212598425	0	0.00393700787401575
	LUSC	DROSHA	TBL1XR1	chr5	chr3	508	0.354330708661417	0	0.00590551181102362
	LUSC	CTNND2	MLF1	chr5	chr3	508	0.352362204724409	0	0.00984251968503937
	LUSC	IL7R	PIK3CA	chr5	chr3	508	0.352362204724409	0	0.00393700787401575
	LUSC	LIFR	SOX2	chr5	chr3	508	0.352362204724409	0	0.00590551181102362
	LUSC	CDH10	SOX2	chr5	chr3	508	0.350393700787402	0	0.00984251968503937
	LUSC	DROSHA	PIK3CA	chr5	chr3	508	0.350393700787402	0	0.00590551181102362
	LUSC	LIFR	TBL1XR1	chr5	chr3	508	0.350393700787402	0	0.00590551181102362
	LUSC	IL7R	MAP3K13	chr5	chr3	508	0.348425196850394	0	0.00393700787401575
	LUSC	LIFR	PIK3CA	chr5	chr3	508	0.348425196850394	0	0.00590551181102362
	LUSC	CDH10	TBL1XR1	chr5	chr3	508	0.346456692913386	0	0.00984251968503937
	LUSC	DROSHA	IGF2BP2	chr5	chr3	508	0.346456692913386	0	0.00590551181102362
	LUSC	DROSHA	MAP3K13	chr5	chr3	508	0.346456692913386	0	0.00590551181102362
	LUSC	DROSHA	MECOM	chr5	chr3	508	0.346456692913386	0	0.00590551181102362
	LUSC	IL7R	LPP	chr5	chr3	508	0.346456692913386	0	0.0078740157480315
	LUSC	IL7R	MECOM	chr5	chr3	508	0.346456692913386	0	0.00393700787401575
	LUSC	IL7R	TP63	chr5	chr3	508	0.346456692913386	0	0.00393700787401575
	LUSC	CDH10	PIK3CA	chr5	chr3	508	0.344488188976378	0	0.00984251968503937
	LUSC	DROSHA	LPP	chr5	chr3	508	0.344488188976378	0	0.00984251968503937
	LUSC	DROSHA	TP63	chr5	chr3	508	0.344488188976378	0	0.00590551181102362
	LUSC	DROSHA	EIF4A2	chr5	chr3	508	0.34251968503937	0	0.00590551181102362
	LUSC	DROSHA	ETV5	chr5	chr3	508	0.34251968503937	0	0.00590551181102362
	LUSC	LIFR	MAP3K13	chr5	chr3	508	0.34251968503937	0	0.00590551181102362
	LUSC	LIFR	TP63	chr5	chr3	508	0.34251968503937	0	0.00590551181102362
	LUSC	CDH10	IGF2BP2	chr5	chr3	508	0.340551181102362	0	0.00984251968503937
	LUSC	CDH10	MAP3K13	chr5	chr3	508	0.340551181102362	0	0.00984251968503937
	LUSC	LIFR	LPP	chr5	chr3	508	0.340551181102362	0	0.00984251968503937
	LUSC	LIFR	MECOM	chr5	chr3	508	0.340551181102362	0	0.00590551181102362
	LUSC	CDH10	MECOM	chr5	chr3	508	0.338582677165354	0	0.00984251968503937
	LUSC	CTNND2	GMPS	chr5	chr3	508	0.338582677165354	0	0.0078740157480315
	LUSC	CDH10	EIF4A2	chr5	chr3	508	0.336614173228347	0	0.00984251968503937
	LUSC	CDH10	ETV5	chr5	chr3	508	0.336614173228347	0	0.00984251968503937
	LUSC	CDH10	LPP	chr5	chr3	508	0.336614173228347	0	0.0137795275590551
	LUSC	CDH10	TP63	chr5	chr3	508	0.336614173228347	0	0.00984251968503937
	LUSC	DROSHA	MB21D2	chr5	chr3	508	0.334645669291339	0	0.00590551181102362
	LUSC	IL7R	MB21D2	chr5	chr3	508	0.334645669291339	0	0.00393700787401575
	LUSC	IL7R	MUC4	chr5	chr3	508	0.334645669291339	0	0.00590551181102362
	LUSC	IL7R	TFRC	chr5	chr3	508	0.334645669291339	0	0.00590551181102362
	LUSC	DROSHA	MUC4	chr5	chr3	508	0.332677165354331	0	0.00590551181102362
	LUSC	DROSHA	TFRC	chr5	chr3	508	0.332677165354331	0	0.00590551181102362
	LUSC	LIFR	MB21D2	chr5	chr3	508	0.330708661417323	0	0.00590551181102362
	LUSC	CDH10	MB21D2	chr5	chr3	508	0.328740157480315	0	0.00984251968503937
	LUSC	LIFR	MUC4	chr5	chr3	508	0.328740157480315	0	0.0078740157480315
	LUSC	LIFR	TFRC	chr5	chr3	508	0.328740157480315	0	0.0078740157480315
	LUSC	CTNND2	WWTR1	chr5	chr3	508	0.326771653543307	0	0.0078740157480315
	LUSC	CDH10	MUC4	chr5	chr3	508	0.324803149606299	0	0.00984251968503937
	LUSC	CDH10	TFRC	chr5	chr3	508	0.324803149606299	0	0.00984251968503937
	LUSC	TERT	WWTR1	chr5	chr3	508	0.322834645669291	0	0.0078740157480315
	LUSC	IL7R	MLF1	chr5	chr3	508	0.311023622047244	0	0.00393700787401575
	LUSC	DROSHA	MLF1	chr5	chr3	508	0.309055118110236	0	0.00590551181102362
	LUSC	CDH10	MLF1	chr5	chr3	508	0.30511811023622	0	0.00984251968503937
	LUSC	LIFR	MLF1	chr5	chr3	508	0.301181102362205	0	0.00590551181102362
	LUSC	DROSHA	GMPS	chr5	chr3	508	0.295275590551181	0	0.00393700787401575
	LUSC	DROSHA	WWTR1	chr5	chr3	508	0.293307086614173	0	0.00393700787401575
	LUSC	IL7R	WWTR1	chr5	chr3	508	0.293307086614173	0	0.00393700787401575
	LUSC	CDH10	GMPS	chr5	chr3	508	0.291338582677165	0	0.00984251968503937
	MESO	CAMTA1	CDKN2A	chr1	chr9	73	0	0.205479452054795	0
	MESO	BUB1B	CDKN2A	chr15	chr9	73	0	0.178082191780822	0
	MESO	EP300	NCKIPSD	chr22	chr3	73	0	0.219178082191781	0
	MESO	EP300	RHOA	chr22	chr3	73	0	0.219178082191781	0
	MESO	EP300	SETD2	chr22	chr3	73	0	0.219178082191781	0
	MESO	MRTFA	NCKIPSD	chr22	chr3	73	0	0.219178082191781	0
	MESO	MRTFA	RHOA	chr22	chr3	73	0	0.219178082191781	0
	MESO	MRTFA	SETD2	chr22	chr3	73	0	0.219178082191781	0
	MESO	APOBEC3B	NCKIPSD	chr22	chr3	73	0	0.205479452054795	0
	MESO	APOBEC3B	RHOA	chr22	chr3	73	0	0.205479452054795	0
	MESO	APOBEC3B	SETD2	chr22	chr3	73	0	0.205479452054795	0
	MESO	EP300	PBRM1	chr22	chr3	73	0	0.205479452054795	0
	MESO	ISX	NCKIPSD	chr22	chr3	73	0	0.205479452054795	0
	MESO	ISX	RHOA	chr22	chr3	73	0	0.205479452054795	0
	MESO	ISX	SETD2	chr22	chr3	73	0	0.205479452054795	0
	MESO	MRTFA	PBRM1	chr22	chr3	73	0	0.205479452054795	0
	MESO	MYH9	NCKIPSD	chr22	chr3	73	0	0.205479452054795	0
	MESO	MYH9	RHOA	chr22	chr3	73	0	0.205479452054795	0
	MESO	MYH9	SETD2	chr22	chr3	73	0	0.205479452054795	0
	MESO	PDGFB	RHOA	chr22	chr3	73	0	0.205479452054795	0
	MESO	PDGFB	SETD2	chr22	chr3	73	0	0.205479452054795	0
	MESO	APOBEC3B	PBRM1	chr22	chr3	73	0	0.191780821917808	0
	MESO	CHEK2	NCKIPSD	chr22	chr3	73	0	0.191780821917808	0
	MESO	CHEK2	RHOA	chr22	chr3	73	0	0.191780821917808	0
	MESO	CHEK2	SETD2	chr22	chr3	73	0	0.191780821917808	0
	MESO	EWSR1	NCKIPSD	chr22	chr3	73	0	0.191780821917808	0
	MESO	EWSR1	RHOA	chr22	chr3	73	0	0.191780821917808	0
	MESO	EWSR1	SETD2	chr22	chr3	73	0	0.191780821917808	0
	MESO	ISX	PBRM1	chr22	chr3	73	0	0.191780821917808	0
	MESO	MYH9	PBRM1	chr22	chr3	73	0	0.191780821917808	0
	MESO	NF2	RHOA	chr22	chr3	73	0	0.191780821917808	0
	MESO	NF2	SETD2	chr22	chr3	73	0	0.191780821917808	0
	MESO	PATZ1	RHOA	chr22	chr3	73	0	0.191780821917808	0
	MESO	PATZ1	SETD2	chr22	chr3	73	0	0.191780821917808	0
	MESO	APOBEC3B	BAP1	chr22	chr3	73	0	0.178082191780822	0
	MESO	APOBEC3B	CACNA1D	chr22	chr3	73	0	0.178082191780822	0
	MESO	CHEK2	PBRM1	chr22	chr3	73	0	0.178082191780822	0
	MESO	EWSR1	PBRM1	chr22	chr3	73	0	0.178082191780822	0
	MESO	MN1	NCKIPSD	chr22	chr3	73	0	0.178082191780822	0
	MESO	MN1	RHOA	chr22	chr3	73	0	0.178082191780822	0
	MESO	MN1	SETD2	chr22	chr3	73	0	0.178082191780822	0
	MESO	NF2	PBRM1	chr22	chr3	73	0	0.178082191780822	0
	MESO	PATZ1	PBRM1	chr22	chr3	73	0	0.178082191780822	0
	MESO	MN1	PBRM1	chr22	chr3	73	0	0.164383561643836	0
	MESO	APOBEC3B	BCLAF1	chr22	chr6	73	0	0.164383561643836	0
	MESO	EP300	PTPRK	chr22	chr6	73	0	0.164383561643836	0
	MESO	MRTFA	PTPRK	chr22	chr6	73	0	0.164383561643836	0
	MESO	NCKIPSD	PDGFB	chr3	chr22	73	0	0.205479452054795	0
	MESO	BAP1	EP300	chr3	chr22	73	0	0.191780821917808	0
	MESO	BAP1	MRTFA	chr3	chr22	73	0	0.191780821917808	0
	MESO	CACNA1D	EP300	chr3	chr22	73	0	0.191780821917808	0
	MESO	CACNA1D	MRTFA	chr3	chr22	73	0	0.191780821917808	0
	MESO	NCKIPSD	NF2	chr3	chr22	73	0	0.191780821917808	0
	MESO	NCKIPSD	PATZ1	chr3	chr22	73	0	0.191780821917808	0
	MESO	NCKIPSD	ZNRF3	chr3	chr22	73	0	0.191780821917808	0
	MESO	PBRM1	PDGFB	chr3	chr22	73	0	0.191780821917808	0
	MESO	RHOA	ZNRF3	chr3	chr22	73	0	0.191780821917808	0
	MESO	SETD2	ZNRF3	chr3	chr22	73	0	0.191780821917808	0
	MESO	BAP1	ISX	chr3	chr22	73	0	0.178082191780822	0
	MESO	BAP1	MYH9	chr3	chr22	73	0	0.178082191780822	0
	MESO	BAP1	PDGFB	chr3	chr22	73	0	0.178082191780822	0
	MESO	CACNA1D	ISX	chr3	chr22	73	0	0.178082191780822	0
	MESO	CACNA1D	MYH9	chr3	chr22	73	0	0.178082191780822	0
	MESO	CACNA1D	PDGFB	chr3	chr22	73	0	0.178082191780822	0
	MESO	PBRM1	ZNRF3	chr3	chr22	73	0	0.178082191780822	0
	MESO	BAP1	CHEK2	chr3	chr22	73	0	0.164383561643836	0
	MESO	BAP1	EWSR1	chr3	chr22	73	0	0.164383561643836	0
	MESO	BAP1	NF2	chr3	chr22	73	0	0.164383561643836	0
	MESO	BAP1	PATZ1	chr3	chr22	73	0	0.164383561643836	0
	MESO	BAP1	ZNRF3	chr3	chr22	73	0	0.164383561643836	0
	MESO	CACNA1D	CHEK2	chr3	chr22	73	0	0.164383561643836	0
	MESO	CACNA1D	EWSR1	chr3	chr22	73	0	0.164383561643836	0
	MESO	CACNA1D	NF2	chr3	chr22	73	0	0.164383561643836	0
	MESO	CACNA1D	PATZ1	chr3	chr22	73	0	0.164383561643836	0
	MESO	CACNA1D	ZNRF3	chr3	chr22	73	0	0.164383561643836	0
	MESO	CACNA1D	LATS1	chr3	chr6	73	0	0.164383561643836	0
	MESO	CACNA1D	PTPRK	chr3	chr6	73	0	0.164383561643836	0
	MESO	NCKIPSD	PTPRK	chr3	chr6	73	0	0.164383561643836	0
	MESO	PBRM1	PTPRK	chr3	chr6	73	0	0.164383561643836	0
	MESO	BAP1	CDKN2A	chr3	chr9	73	0	0.205479452054795	0.0136986301369863
	MESO	CACNA1D	CDKN2A	chr3	chr9	73	0	0.178082191780822	0.0136986301369863
	MESO	BCLAF1	EP300	chr6	chr22	73	0	0.164383561643836	0
	MESO	BCLAF1	ISX	chr6	chr22	73	0	0.164383561643836	0
	MESO	BCLAF1	MRTFA	chr6	chr22	73	0	0.164383561643836	0
	MESO	BCLAF1	MYH9	chr6	chr22	73	0	0.164383561643836	0
	MESO	BCLAF1	PDGFB	chr6	chr22	73	0	0.164383561643836	0
	MESO	LATS1	NCKIPSD	chr6	chr3	73	0	0.164383561643836	0
	MESO	LATS1	PBRM1	chr6	chr3	73	0	0.164383561643836	0
	MESO	LATS1	SETD2	chr6	chr3	73	0	0.164383561643836	0
	MESO	CDKN2A	RPL22	chr9	chr1	73	0	0.191780821917808	0
	MESO	CDKN2A	PRDM16	chr9	chr1	73	0	0.164383561643836	0
	MESO	CDKN2A	KNL1	chr9	chr15	73	0	0.164383561643836	0
	MESO	CDKN2A	KNSTRN	chr9	chr15	73	0	0.164383561643836	0
	MESO	CDKN2A	NUTM1	chr9	chr15	73	0	0.164383561643836	0.0136986301369863
	MESO	CDKN2A	EWSR1	chr9	chr22	73	0	0.178082191780822	0
	MESO	CDKN2A	MN1	chr9	chr22	73	0	0.178082191780822	0
	MESO	CDKN2A	PBRM1	chr9	chr3	73	0	0.191780821917808	0.0136986301369863
	MESO	CDKN2A	SETD2	chr9	chr3	73	0	0.178082191780822	0.0136986301369863
	MESO	CDKN2A	NCKIPSD	chr9	chr3	73	0	0.164383561643836	0.0136986301369863
	MESO	CDKN2A	RHOA	chr9	chr3	73	0	0.164383561643836	0.0136986301369863
	OV	MAF	MECOM	chr16	chr3	600	0.0166666666666667	0	0.39
	OV	CBFA2T3	MECOM	chr16	chr3	600	0.0233333333333333	0	0.38
	OV	GNA11	MECOM	chr19	chr3	600	0	0	0.421666666666667
	OV	FSTL3	MECOM	chr19	chr3	600	0.005	0	0.418333333333333
	OV	MAP2K2	MECOM	chr19	chr3	600	0.00666666666666667	0	0.405
	OV	STK11	TBL1XR1	chr19	chr3	600	0.00166666666666667	0.00333333333333333	0.401666666666667
	OV	GNA11	TBL1XR1	chr19	chr3	600	0	0.00333333333333333	0.396666666666667
	OV	FSTL3	TBL1XR1	chr19	chr3	600	0.00333333333333333	0.00333333333333333	0.393333333333333
	OV	FSTL3	PIK3CA	chr19	chr3	600	0.00333333333333333	0.00333333333333333	0.385
	OV	GNA11	PIK3CA	chr19	chr3	600	0	0.00333333333333333	0.383333333333333
	OV	MAP2K2	TBL1XR1	chr19	chr3	600	0.005	0.00333333333333333	0.38
	OV	GNA11	MYC	chr19	chr8	600	0.00166666666666667	0.005	0.395
	OV	GNA11	NDRG1	chr19	chr8	600	0.00166666666666667	0.0133333333333333	0.393333333333333
	OV	FSTL3	MYC	chr19	chr8	600	0.00666666666666667	0.005	0.388333333333333
	OV	FSTL3	NDRG1	chr19	chr8	600	0.00833333333333333	0.0133333333333333	0.383333333333333
	OV	MAP2K2	MYC	chr19	chr8	600	0.00833333333333333	0.005	0.375
	OV	GNAS	MECOM	chr20	chr3	600	0.4	0	0.0183333333333333
	OV	PTK6	TBL1XR1	chr20	chr3	600	0.378333333333333	0	0.015
	OV	MECOM	ZFHX3	chr3	chr16	600	0.0183333333333333	0	0.385
	OV	MECOM	TCF3	chr3	chr19	600	0.005	0	0.44
	OV	MECOM	STK11	chr3	chr19	600	0.00333333333333333	0	0.421666666666667
	OV	TBL1XR1	TCF3	chr3	chr19	600	0.00333333333333333	0.00333333333333333	0.415
	OV	PIK3CA	TCF3	chr3	chr19	600	0.00333333333333333	0.00333333333333333	0.403333333333333
	OV	PIK3CA	STK11	chr3	chr19	600	0.00166666666666667	0.00333333333333333	0.393333333333333
	OV	MECOM	SH3GL1	chr3	chr19	600	0.0116666666666667	0	0.383333333333333
	OV	SOX2	TCF3	chr3	chr19	600	0.00333333333333333	0.00333333333333333	0.383333333333333
	OV	ETV5	TCF3	chr3	chr19	600	0.00166666666666667	0.00666666666666667	0.38
	OV	IGF2BP2	TCF3	chr3	chr19	600	0.00333333333333333	0.005	0.38
	OV	MAP3K13	TCF3	chr3	chr19	600	0.00333333333333333	0.005	0.376666666666667
	OV	MECOM	PTK6	chr3	chr20	600	0.403333333333333	0	0.01
	OV	MECOM	SS18L1	chr3	chr20	600	0.376666666666667	0	0.015
	OV	MECOM	RAD17	chr3	chr5	600	0.00666666666666667	0	0.375
	OV	MECOM	MYC	chr3	chr8	600	0.505	0	0.005
	OV	MECOM	NDRG1	chr3	chr8	600	0.48	0	0.0116666666666667
	OV	ETV5	MYC	chr3	chr8	600	0.425	0	0.0166666666666667
	OV	MAP3K13	MYC	chr3	chr8	600	0.425	0	0.015
	OV	MECOM	RAD21	chr3	chr8	600	0.425	0	0.0166666666666667
	OV	IGF2BP2	MYC	chr3	chr8	600	0.423333333333333	0	0.0166666666666667
	OV	EIF4A2	MYC	chr3	chr8	600	0.416666666666667	0	0.0183333333333333
	OV	IGF2BP2	NDRG1	chr3	chr8	600	0.405	0	0.0183333333333333
	OV	ETV5	NDRG1	chr3	chr8	600	0.403333333333333	0	0.0166666666666667
	OV	LPP	MYC	chr3	chr8	600	0.403333333333333	0	0.0233333333333333
	OV	MAP3K13	NDRG1	chr3	chr8	600	0.403333333333333	0	0.0166666666666667
	OV	BCL6	MYC	chr3	chr8	600	0.401666666666667	0	0.0216666666666667
	OV	ETV5	FAM135B	chr3	chr8	600	0.401666666666667	0	0.0216666666666667
	OV	EIF4A2	NDRG1	chr3	chr8	600	0.393333333333333	0	0.0183333333333333
	OV	MB21D2	MYC	chr3	chr8	600	0.393333333333333	0	0.03
	OV	PIK3CA	RAD21	chr3	chr8	600	0.393333333333333	0	0.0183333333333333
	OV	EIF4A2	FAM135B	chr3	chr8	600	0.391666666666667	0	0.0233333333333333
	OV	MECOM	RSPO2	chr3	chr8	600	0.388333333333333	0	0.03
	OV	MUC4	MYC	chr3	chr8	600	0.385	0	0.0283333333333333
	OV	GMPS	MYC	chr3	chr8	600	0.381666666666667	0	0.0116666666666667
	OV	LPP	NDRG1	chr3	chr8	600	0.381666666666667	0	0.025
	OV	BCL6	NDRG1	chr3	chr8	600	0.38	0	0.0216666666666667
	OV	ETV5	EXT1	chr3	chr8	600	0.38	0	0.0216666666666667
	OV	BCL6	FAM135B	chr3	chr8	600	0.378333333333333	0	0.025
	OV	MLF1	MYC	chr3	chr8	600	0.375	0	0.01
	OV	MYC	TCF3	chr8	chr19	600	0.00166666666666667	0.005	0.41
	OV	NDRG1	TCF3	chr8	chr19	600	0.00333333333333333	0.0133333333333333	0.403333333333333
	OV	FAM135B	TCF3	chr8	chr19	600	0.00333333333333333	0.0116666666666667	0.401666666666667
	OV	MYC	STK11	chr8	chr19	600	0.00333333333333333	0.005	0.395
	OV	FAM135B	GNA11	chr8	chr19	600	0.00166666666666667	0.0116666666666667	0.391666666666667
	OV	NDRG1	STK11	chr8	chr19	600	0.005	0.0133333333333333	0.391666666666667
	OV	FAM135B	STK11	chr8	chr19	600	0.005	0.0116666666666667	0.388333333333333
	OV	FAM135B	FSTL3	chr8	chr19	600	0.00833333333333333	0.0116666666666667	0.381666666666667
	OV	FAM135B	MECOM	chr8	chr3	600	0.483333333333333	0	0.015
	OV	MYC	PIK3CA	chr8	chr3	600	0.46	0	0.01
	OV	MYC	TBL1XR1	chr8	chr3	600	0.458333333333333	0	0.01
	OV	EXT1	MECOM	chr8	chr3	600	0.441666666666667	0	0.0166666666666667
	OV	FAM135B	PIK3CA	chr8	chr3	600	0.438333333333333	0	0.0166666666666667
	OV	NDRG1	PIK3CA	chr8	chr3	600	0.438333333333333	0	0.015
	OV	NDRG1	TBL1XR1	chr8	chr3	600	0.436666666666667	0	0.015
	OV	FAM135B	TBL1XR1	chr8	chr3	600	0.435	0	0.0183333333333333
	OV	MYC	SOX2	chr8	chr3	600	0.435	0	0.0116666666666667
	OV	CSMD3	MECOM	chr8	chr3	600	0.43	0	0.0233333333333333
	OV	NDRG1	SOX2	chr8	chr3	600	0.413333333333333	0	0.0166666666666667
	OV	FAM135B	SOX2	chr8	chr3	600	0.411666666666667	0	0.0183333333333333
	OV	EXT1	PIK3CA	chr8	chr3	600	0.406666666666667	0	0.0183333333333333
	OV	FAM135B	IGF2BP2	chr8	chr3	600	0.403333333333333	0	0.0233333333333333
	OV	EXT1	TBL1XR1	chr8	chr3	600	0.401666666666667	0	0.0183333333333333
	OV	FAM135B	MAP3K13	chr8	chr3	600	0.401666666666667	0	0.0216666666666667
	OV	CSMD3	PIK3CA	chr8	chr3	600	0.393333333333333	0	0.0216666666666667
	OV	MYC	TP63	chr8	chr3	600	0.391666666666667	0	0.0283333333333333
	OV	CSMD3	TBL1XR1	chr8	chr3	600	0.388333333333333	0	0.0233333333333333
	OV	EIF3E	MECOM	chr8	chr3	600	0.388333333333333	0	0.0316666666666667
	OV	EXT1	SOX2	chr8	chr3	600	0.386666666666667	0	0.02
	OV	RAD21	TBL1XR1	chr8	chr3	600	0.386666666666667	0	0.0183333333333333
	OV	MYC	TFRC	chr8	chr3	600	0.385	0	0.0283333333333333
	OV	EXT1	MAP3K13	chr8	chr3	600	0.383333333333333	0	0.02
	OV	FAM135B	LPP	chr8	chr3	600	0.381666666666667	0	0.0283333333333333
	OV	EXT1	IGF2BP2	chr8	chr3	600	0.38	0	0.0233333333333333
	OV	CSMD3	SOX2	chr8	chr3	600	0.375	0	0.0233333333333333
	OV	RAD21	SOX2	chr8	chr3	600	0.375	0	0.0183333333333333
	OV	ARHGEF10	MECOM	chr8	chr3	600	0.0483333333333333	0	0.373333333333333
	OV	CSMD3	MAP3K13	chr8	chr3	600	0.373333333333333	0	0.025
	OV	FAM135B	MB21D2	chr8	chr3	600	0.373333333333333	0	0.0366666666666667
	OV	FAM135B	MUC4	chr8	chr3	600	0.373333333333333	0	0.035
	OV	FAM135B	TFRC	chr8	chr3	600	0.373333333333333	0	0.035
	OV	MYC	RAD17	chr8	chr5	600	0.005	0.00166666666666667	0.38
	OV	NDRG1	RAD17	chr8	chr5	600	0.005	0.00666666666666667	0.373333333333333
	PAAD	AKT3	DCC	chr1	chr18	135	0	0	0.0666666666666667
	PAAD	CDC73	DCC	chr1	chr18	135	0	0	0.0666666666666667
	PAAD	CDC73	KDSR	chr1	chr18	135	0	0	0.0666666666666667
	PAAD	CDC73	MALT1	chr1	chr18	135	0	0	0.0666666666666667
	PAAD	CDC73	SETBP1	chr1	chr18	135	0.00740740740740741	0	0.0666666666666667
	PAAD	CDC73	SMAD2	chr1	chr18	135	0	0	0.0666666666666667
	PAAD	CDC73	SMAD4	chr1	chr18	135	0	0	0.0666666666666667
	PAAD	ARNT	CDKN2A	chr1	chr9	135	0	0	0.0814814814814815
	PAAD	ABL2	CDKN2A	chr1	chr9	135	0	0	0.0740740740740741
	PAAD	AKT3	CDKN2A	chr1	chr9	135	0	0	0.0740740740740741
	PAAD	CDC73	CDKN2A	chr1	chr9	135	0	0.00740740740740741	0.0666666666666667
	PAAD	CLTC	FGFR1OP	chr17	chr6	135	0	0.0666666666666667	0
	PAAD	CLTC	QKI	chr17	chr6	135	0	0.0666666666666667	0
	PAAD	BCL2	CDC73	chr18	chr1	135	0	0	0.0666666666666667
	PAAD	BCL2	PRRX1	chr18	chr1	135	0	0	0.0666666666666667
	PAAD	DCC	FH	chr18	chr1	135	0	0	0.0666666666666667
	PAAD	DCC	PRRX1	chr18	chr1	135	0	0	0.0666666666666667
	PAAD	DCC	RGS7	chr18	chr1	135	0	0	0.0666666666666667
	PAAD	KDSR	PRRX1	chr18	chr1	135	0	0	0.0666666666666667
	PAAD	DCC	KRAS	chr18	chr12	135	0	0.00740740740740741	0.0666666666666667
	PAAD	DCC	NDRG1	chr18	chr8	135	0	0	0.0814814814814815
	PAAD	DCC	MYC	chr18	chr8	135	0	0	0.0740740740740741
	PAAD	DCC	EXT1	chr18	chr8	135	0	0	0.0666666666666667
	PAAD	DCC	RAD21	chr18	chr8	135	0	0	0.0666666666666667
	PAAD	DCC	MLLT3	chr18	chr9	135	0	0.0888888888888889	0.00740740740740741
	PAAD	BCL2	CDKN2A	chr18	chr9	135	0	0.0814814814814815	0.00740740740740741
	PAAD	BCL2	PTPRD	chr18	chr9	135	0	0.0814814814814815	0
	PAAD	DCC	PTPRD	chr18	chr9	135	0	0.0814814814814815	0
	PAAD	KDSR	PTPRD	chr18	chr9	135	0	0.0814814814814815	0
	PAAD	MALT1	PTPRD	chr18	chr9	135	0	0.0814814814814815	0
	PAAD	BCL2	MLLT3	chr18	chr9	135	0	0.0740740740740741	0
	PAAD	BCL2	NFIB	chr18	chr9	135	0	0.0740740740740741	0
	PAAD	BCL2	PSIP1	chr18	chr9	135	0	0.0740740740740741	0
	PAAD	DCC	NFIB	chr18	chr9	135	0	0.0740740740740741	0
	PAAD	DCC	PSIP1	chr18	chr9	135	0	0.0740740740740741	0
	PAAD	KDSR	MLLT3	chr18	chr9	135	0	0.0740740740740741	0
	PAAD	KDSR	NFIB	chr18	chr9	135	0	0.0740740740740741	0
	PAAD	KDSR	PSIP1	chr18	chr9	135	0	0.0740740740740741	0
	PAAD	MALT1	MLLT3	chr18	chr9	135	0	0.0740740740740741	0
	PAAD	MALT1	NFIB	chr18	chr9	135	0	0.0740740740740741	0
	PAAD	MALT1	PSIP1	chr18	chr9	135	0	0.0740740740740741	0
	PAAD	BCL2	CD274	chr18	chr9	135	0	0.0666666666666667	0
	PAAD	BCL2	JAK2	chr18	chr9	135	0	0.0666666666666667	0
	PAAD	BCL2	PDCD1LG2	chr18	chr9	135	0	0.0666666666666667	0
	PAAD	DCC	JAK2	chr18	chr9	135	0	0.0666666666666667	0
	PAAD	DCC	PDCD1LG2	chr18	chr9	135	0	0.0666666666666667	0
	PAAD	KDSR	PDCD1LG2	chr18	chr9	135	0	0.0666666666666667	0
	PAAD	MALT1	PDCD1LG2	chr18	chr9	135	0	0.0666666666666667	0
	PAAD	AFDN	CLTC	chr6	chr17	135	0	0.0666666666666667	0
	PAAD	CDKN2A	MLLT11	chr9	chr1	135	0	0	0.0814814814814815
	PAAD	CDKN2A	SETDB1	chr9	chr1	135	0	0	0.0814814814814815
	PAAD	CDKN2A	DDR2	chr9	chr1	135	0	0	0.0740740740740741
	PAAD	CDKN2A	FCGR2B	chr9	chr1	135	0	0	0.0740740740740741
	PAAD	CDKN2A	FCRL4	chr9	chr1	135	0	0	0.0740740740740741
	PAAD	CDKN2A	FH	chr9	chr1	135	0	0	0.0740740740740741
	PAAD	CDKN2A	LMNA	chr9	chr1	135	0	0	0.0740740740740741
	PAAD	CDKN2A	MUC1	chr9	chr1	135	0	0	0.0740740740740741
	PAAD	CDKN2A	NTRK1	chr9	chr1	135	0	0	0.0740740740740741
	PAAD	CDKN2A	PBX1	chr9	chr1	135	0	0	0.0740740740740741
	PAAD	CDKN2A	PRCC	chr9	chr1	135	0	0	0.0740740740740741
	PAAD	CDKN2A	PRRX1	chr9	chr1	135	0	0	0.0740740740740741
	PAAD	CDKN2A	RGS7	chr9	chr1	135	0	0.00740740740740741	0.0740740740740741
	PAAD	CDKN2A	S100A7	chr9	chr1	135	0	0	0.0740740740740741
	PAAD	CDKN2A	SDHC	chr9	chr1	135	0	0	0.0740740740740741
	PAAD	CDKN2A	TPM3	chr9	chr1	135	0	0	0.0740740740740741
	PAAD	CDKN2A	TPR	chr9	chr1	135	0	0	0.0740740740740741
	PAAD	CDKN2A	ELF3	chr9	chr1	135	0	0	0.0666666666666667
	PAAD	CDKN2A	KRAS	chr9	chr12	135	0	0.00740740740740741	0.0740740740740741
	PAAD	CDKN2A	DCC	chr9	chr18	135	0	0.125925925925926	0.0148148148148148
	PAAD	CDKN2A	KDSR	chr9	chr18	135	0	0.0814814814814815	0.00740740740740741
	PAAD	CDKN2A	MALT1	chr9	chr18	135	0	0.0814814814814815	0.00740740740740741
	PAAD	CDKN2A	SETBP1	chr9	chr18	135	0	0.0814814814814815	0.00740740740740741
	PAAD	CDKN2A	SMAD2	chr9	chr18	135	0	0.0814814814814815	0.00740740740740741
	PAAD	CDKN2A	SMAD4	chr9	chr18	135	0	0.0814814814814815	0.00740740740740741
	PAAD	CDKN2A	ZNF521	chr9	chr18	135	0	0.00740740740740741	0.0814814814814815
	PAAD	PTPRD	SETBP1	chr9	chr18	135	0	0.0814814814814815	0
	PAAD	PTPRD	SMAD2	chr9	chr18	135	0	0.0814814814814815	0
	PAAD	PTPRD	SMAD4	chr9	chr18	135	0	0.0814814814814815	0
	PAAD	MLLT3	SETBP1	chr9	chr18	135	0	0.0740740740740741	0
	PAAD	MLLT3	SMAD2	chr9	chr18	135	0	0.0740740740740741	0
	PAAD	MLLT3	SMAD4	chr9	chr18	135	0	0.0740740740740741	0
	PAAD	NFIB	SETBP1	chr9	chr18	135	0	0.0740740740740741	0
	PAAD	NFIB	SMAD2	chr9	chr18	135	0	0.0740740740740741	0
	PAAD	NFIB	SMAD4	chr9	chr18	135	0	0.0740740740740741	0
	PAAD	PSIP1	SETBP1	chr9	chr18	135	0	0.0740740740740741	0
	PAAD	PSIP1	SMAD2	chr9	chr18	135	0	0.0740740740740741	0
	PAAD	PSIP1	SMAD4	chr9	chr18	135	0	0.0740740740740741	0
	PAAD	CD274	DCC	chr9	chr18	135	0	0.0666666666666667	0
	PAAD	CD274	KDSR	chr9	chr18	135	0	0.0666666666666667	0
	PAAD	CD274	MALT1	chr9	chr18	135	0	0.0666666666666667	0
	PAAD	CD274	SETBP1	chr9	chr18	135	0	0.0666666666666667	0
	PAAD	CD274	SMAD2	chr9	chr18	135	0	0.0666666666666667	0
	PAAD	CD274	SMAD4	chr9	chr18	135	0	0.0666666666666667	0
	PAAD	JAK2	KDSR	chr9	chr18	135	0	0.0666666666666667	0
	PAAD	JAK2	MALT1	chr9	chr18	135	0	0.0666666666666667	0
	PAAD	JAK2	SETBP1	chr9	chr18	135	0	0.0666666666666667	0
	PAAD	JAK2	SMAD2	chr9	chr18	135	0	0.0666666666666667	0
	PAAD	JAK2	SMAD4	chr9	chr18	135	0	0.0666666666666667	0
[truncated: 1,202 more rows]
