# Supplementary material for: Somatic Copy Number Alterations in Human Cancers: An Analysis of Publicly Available Data From The Cancer Genome Atlas
Source: Front Oncol. 2021 Jul 28;11:700568. doi: 10.3389/fonc.2021.700568 (PMC8355892; doi:10.3389/fonc.2021.700568)
Supplement: Supplementary file 3 [file Table_2.xlsx]

## Sheet: Table S4
Supplementary Table 3. 100 most frequently co-amplified or co-deleted COSMIC gene pairs located on different chromosomes across the 10,729 tumors analyzed.
	GeneA	GeneB	SCNA type	Frequency
	EXT1	RAD21	AMP	0.280886784330607
	MYC	NDRG1	AMP	0.278519156263452
	FAM135B	NDRG1	AMP	0.272169608265174
	EXT1	MYC	AMP	0.271308652604391
	FAM135B	MYC	AMP	0.270555316401205
	MYC	RAD21	AMP	0.266788635385278
	CSMD3	EXT1	AMP	0.264205768402927
	CSMD3	RAD21	AMP	0.26248385708136
	EIF3E	RSPO2	AMP	0.262268618166164
	COX6C	PABPC1	AMP	0.261300043047783
	EXT1	NDRG1	AMP	0.258286698235041
	PABPC1	UBR5	AMP	0.258071459319845
	COX6C	UBR5	AMP	0.256134309083082
	CSMD3	MYC	AMP	0.256026689625484
	NDRG1	RAD21	AMP	0.254412397761515
	CSMD3	EIF3E	AMP	0.253551442100732
	CSMD3	RSPO2	AMP	0.253443822643134
	EXT1	FAM135B	AMP	0.253013344812742
	EXT1	RSPO2	AMP	0.251183814033577
	EIF3E	EXT1	AMP	0.251076194575979
	RAD21	RSPO2	AMP	0.249677141627206
	EIF3E	RAD21	AMP	0.249354283254412
	FAM135B	RAD21	AMP	0.249354283254412
	EXT1	UBR5	AMP	0.24741713301765
	RSPO2	UBR5	AMP	0.247309513560052
	EIF3E	UBR5	AMP	0.246556177356866
	CSMD3	NDRG1	AMP	0.245910460611279
	RAD21	UBR5	AMP	0.245372363323289
	EXT1	PABPC1	AMP	0.244619027120103
	CSMD3	UBR5	AMP	0.24375807145932
	COX6C	EXT1	AMP	0.243650452001722
	MYC	RSPO2	AMP	0.243650452001722
	EIF3E	MYC	AMP	0.243542832544124
	MYC	UBR5	AMP	0.243112354713732
	PABPC1	RAD21	AMP	0.242789496340938
	PABPC1	RSPO2	AMP	0.242789496340938
	EIF3E	PABPC1	AMP	0.242251399052949
	COX6C	RSPO2	AMP	0.241928540680155
	COX6C	RAD21	AMP	0.241713301764959
	COX6C	EIF3E	AMP	0.241390443392165
	MYC	PABPC1	AMP	0.240852346104176
	COX6C	MYC	AMP	0.240206629358588
	CSMD3	FAM135B	AMP	0.24009900990099
	CSMD3	PABPC1	AMP	0.239560912613
	COX6C	CSMD3	AMP	0.239022815325011
	CDH17	COX6C	AMP	0.236547567800258
	ARNT	SETDB1	AMP	0.235578992681877
	CDH17	PABPC1	AMP	0.235148514851485
	NDRG1	RSPO2	AMP	0.235040895393887
	MLLT11	SETDB1	AMP	0.234933275936289
	EIF3E	NDRG1	AMP	0.234502798105898
	CDH17	UBR5	AMP	0.234287559190702
	ARNT	MLLT11	AMP	0.233641842445114
	NDRG1	UBR5	AMP	0.231489453293155
	FAM135B	RSPO2	AMP	0.230090400344382
	EIF3E	FAM135B	AMP	0.229875161429186
	NDRG1	PABPC1	AMP	0.228798966853207
	FAM135B	UBR5	AMP	0.228368489022815
	COX6C	NDRG1	AMP	0.227938011192424
	CDH17	RUNX1T1	AMP	0.227722772277228
	CDH17	EXT1	AMP	0.226754197158846
	FAM135B	PABPC1	AMP	0.225893241498063
	COX6C	FAM135B	AMP	0.225139905294877
	CDH17	RAD21	AMP	0.224924666379681
	S100A7	TPM3	AMP	0.224386569091692
	CDH17	RSPO2	AMP	0.224171330176496
	COX6C	RUNX1T1	AMP	0.224171330176496
	FCGR2B	SDHC	AMP	0.223848471803702
	NTRK1	PRCC	AMP	0.223848471803702
	CDH17	EIF3E	AMP	0.22341799397331
	PABPC1	RUNX1T1	AMP	0.223095135600517
	RUNX1T1	UBR5	AMP	0.222987516142919
	CDH17	MYC	AMP	0.222449418854929
	CDH17	CSMD3	AMP	0.221696082651743
	DDR2	SDHC	AMP	0.22137322427895
	NBN	RUNX1T1	AMP	0.221157985363754
	MUC1	TPM3	AMP	0.221050365906156
	DDR2	PBX1	AMP	0.220727507533362
	DDR2	FCGR2B	AMP	0.220619888075764
	MLLT11	S100A7	AMP	0.219974171330176
	ARNT	S100A7	AMP	0.219543693499785
	S100A7	SETDB1	AMP	0.219543693499785
	MUC1	S100A7	AMP	0.219220835126991
	LMNA	MUC1	AMP	0.219113215669393
	CDH17	NBN	AMP	0.218897976754197
	LMNA	PRCC	AMP	0.217821782178218
	LMNA	NTRK1	AMP	0.217606543263022
	COX6C	NBN	AMP	0.21717606543263
	FCRL4	NTRK1	AMP	0.21717606543263
	EXT1	RUNX1T1	AMP	0.216637968144641
	NBN	UBR5	AMP	0.216315109771847
	FCRL4	PRCC	AMP	0.215992251399053
	RSPO2	RUNX1T1	AMP	0.215669393026259
	NBN	PABPC1	AMP	0.215454154111063
	EIF3E	RUNX1T1	AMP	0.215346534653465
	LMNA	TPM3	AMP	0.215238915195867
	MLLT11	TPM3	AMP	0.215238915195867
	ARNT	TPM3	AMP	0.214808437365476
	SETDB1	TPM3	AMP	0.214808437365476
	CSMD3	RUNX1T1	AMP	0.214377959535084
	ARHGEF10	PCM1	DEL	0.147976754197159
	LEPROTL1	WRN	DEL	0.145071028842015
	CYSLTR2	RB1	DEL	0.144102453723633
	LCP1	RB1	DEL	0.137752905725355
	LEPROTL1	PCM1	DEL	0.137537666810159
	CDKN2A	MLLT3	DEL	0.136569091691778
	CYSLTR2	LCP1	DEL	0.136353852776582
	FOXO1	LHFPL6	DEL	0.135170038743005
	PCM1	WRN	DEL	0.133232888506242
	NRG1	WRN	DEL	0.131726216099871
	FOXO1	LCP1	DEL	0.130757640981489
	LEPROTL1	NRG1	DEL	0.1302195436935
	ARHGEF10	LEPROTL1	DEL	0.128390012914335
	LCP1	LHFPL6	DEL	0.127744296168747
	FOXO1	RB1	DEL	0.12602238484718
	CYSLTR2	FOXO1	DEL	0.124946190271201
	PER1	TP53	DEL	0.124946190271201
	CD274	PDCD1LG2	DEL	0.124838570813603
	ARHGEF10	WRN	DEL	0.124515712440809
	JAK2	PDCD1LG2	DEL	0.123762376237624
	CD274	JAK2	DEL	0.123116659492036
	LHFPL6	RB1	DEL	0.122686181661644
	NRG1	PCM1	DEL	0.122255703831253
	LHFPL6	NBEA	DEL	0.121717606543263
	CYSLTR2	LHFPL6	DEL	0.121609987085665
	PDCD1LG2	PTPRD	DEL	0.12031855359449
	JAK2	PTPRD	DEL	0.120210934136892
	NFIB	PSIP1	DEL	0.119995695221696
	CD274	PTPRD	DEL	0.1197804563065
	FOXO1	NBEA	DEL	0.119672836848902
	RABEP1	USP6	DEL	0.119565217391304
	CAMTA1	RPL22	DEL	0.118919500645717
	NFIB	PTPRD	DEL	0.117412828239346
	CDKN2A	PTPRD	DEL	0.116336633663366
	GAS7	MAP2K4	DEL	0.116013775290573
	ARHGEF10	NRG1	DEL	0.115260439087387
	PSIP1	PTPRD	DEL	0.115045200172191
	RABEP1	TP53	DEL	0.114829961256995
	LCP1	NBEA	DEL	0.114507102884201
	GAS7	PER1	DEL	0.114291863969006
	AFDN	FGFR1OP	DEL	0.114184244511408
	CBFA2T3	MAF	DEL	0.113969005596212
	TP53	USP6	DEL	0.113969005596212
	RFWD3	ZFHX3	DEL	0.11353852776582
	BRCA2	NBEA	DEL	0.113215669393026
	MLLT3	PSIP1	DEL	0.112892811020232
	CDKN2A	NFIB	DEL	0.112785191562635
	GAS7	TP53	DEL	0.112677572105037
	PER1	RABEP1	DEL	0.112569952647439
	MLLT3	NFIB	DEL	0.112247094274645
	CDKN2A	PSIP1	DEL	0.112139474817047
	MAF	RFWD3	DEL	0.111924235901851
	CASP3	FAT1	DEL	0.111816616444253
	PER1	USP6	DEL	0.111816616444253
	MAF	ZFHX3	DEL	0.111170899698666
	NBEA	RB1	DEL	0.110740421868274
	BCL2	KDSR	DEL	0.110202324580284
	BRCA2	LHFPL6	DEL	0.110094705122686
	MLLT3	PTPRD	DEL	0.110094705122686
	ARHGEF10L	SDHB	DEL	0.109556607834697
	CYSLTR2	NBEA	DEL	0.109556607834697
	FGFR1OP	QKI	DEL	0.109556607834697
	BMPR1A	NUTM2D	DEL	0.109448988377099
	CDX2	FLT3	DEL	0.109018510546707
	ARHGEF10L	PAX7	DEL	0.108910891089109
	AFDN	QKI	DEL	0.108803271631511
	BRCA2	FOXO1	DEL	0.108695652173913
	NFIB	PDCD1LG2	DEL	0.108588032716315
	JAK2	NFIB	DEL	0.108480413258717
	CD274	NFIB	DEL	0.108049935428325
	RABEP1	YWHAE	DEL	0.107942315970728
	USP6	YWHAE	DEL	0.107942315970728
	CASP9	SPEN	DEL	0.107619457597934
	PRDM16	RPL22	DEL	0.107619457597934
	FLI1	KCNJ5	DEL	0.10729659922514
	CAMTA1	PRDM16	DEL	0.107081360309944
	PAX7	SDHB	DEL	0.10675850193715
	PDCD1LG2	PSIP1	DEL	0.10675850193715
	CBFB	CTCF	DEL	0.106543263021954
	JAK2	PSIP1	DEL	0.106328024106759
	CD274	PSIP1	DEL	0.106220404649161
	SDHB	SPEN	DEL	0.106220404649161
	GAS7	RABEP1	DEL	0.105789926818769
	ID3	MDS2	DEL	0.105682307361171
	CDH1	CTCF	DEL	0.105574687903573
	ARHGEF10L	SPEN	DEL	0.105467068445975
	CASP9	SDHB	DEL	0.105251829530779
	NUTM2D	PTEN	DEL	0.105251829530779
	LATS2	ZMYM2	DEL	0.105144210073181
	GAS7	USP6	DEL	0.105036590615583
	CAMTA1	MTOR	DEL	0.104928971157985
	TP53	YWHAE	DEL	0.104928971157985
	CBFB	CDH1	DEL	0.10471373224279
	MTOR	PRDM2	DEL	0.10471373224279
	NFKB2	SUFU	DEL	0.10471373224279
	ARHGEF10L	CASP9	DEL	0.104498493327594
	CASP9	PRDM2	DEL	0.104498493327594
	BMPR1A	PTEN	DEL	0.104390873869996
	BRCA2	LCP1	DEL	0.104283254412398
	PRDM2	SPEN	DEL	0.1041756349548
